# Supplementary material for: Architecture and regulation of filamentous human cystathionine beta-synthase
Source: Nat Commun. 2024 Apr 4;15:2931. doi: 10.1038/s41467-024-46864-x (PMC10995199; doi:10.1038/s41467-024-46864-x)
Supplement: Supplementary file 7 — Source data [file 41467_2024_46864_MOESM7_ESM.xlsx]

## Sheet: Fig. 3b
		Basal (mmol H2S hr-1 mg-1)					plus SAM (mmol H2S hr-1 mg-1)
	CBSFL-CHis Construct	1	2	3	4		1	2	3	4
	Wild-Type	31.8646	31.6332	30.3305	30.1432		58.9709	56.7131	60.4654	63.6523
	F443A	20.4251	32.1478	27.6954	22.6208		22.5132	24.0775	26.4971	21.7966
	D538A	20.6619	21.0824	22.1905	20.3457		21.9649	23.3633	22.1278	25.4355

## Sheet: Fig. 3c
	WTRun1_RawHeats			WTRun1_BindingIsotherm			WTRun1_Fit			F443ARun1_RawHeats			F443ARun1_BindingIsotherm			D538ARun1_RawHeats			D538ARun1_BindingIsotherm
	DP_X	DP_Y		NDH_X	NDH_Y		Fit_X	Fit_Y		DP_X	DP_Y		NDH_X	NDH_Y		DP_X	DP_Y		NDH_X	NDH_Y
	0.083333	0.002199		0.089793	1.23539		0.029873	1.32633		0.083333	0.000693		0.067552	0.400285		0.083333	0.001518		0.053156	0.036251
	0.1	0.001153		0.149944	0.400208		0.089793	1.03961		0.1	-9.2e-05		0.112805	0.265528		0.1	0.000395		0.088765	0.234262
	0.116667	0.000807		0.210327	0.046166		0.149944	0.615377		0.116667	-0.00017		0.158232	0.433741		0.116667	0.000142		0.12451	0.37457
	0.133333	0.000621		0.270941	-0.3807		0.210327	0.142245		0.133333	-0.00027		0.203833	0.16196		0.133333	-0.00012		0.160393	1.36627
	0.15	0.000535		0.331787	-0.85387		0.270941	-0.37344		0.15	-0.00019		0.249608	0.364366		0.15	-0.00012		0.196413	0.872764
	0.166667	0.000309		0.392865	-1.4989		0.331787	-0.91933		0.166667	-0.00022		0.295558	0.051374		0.166667	-0.00036		0.23257	0.753833
	0.183333	-0.00026		0.454174	-1.81155		0.392865	-1.47668		0.183333	-0.00036		0.341682	0.002275		0.183333	-0.00045		0.268864	0.101967
	0.2	-0.00043		0.515715	-2.47479		0.454174	-2.02107		0.2	-0.0003		0.38798	0.082274		0.2	-0.00055		0.305296	0.045293
	0.216667	-0.00014		0.577487	-3.09796		0.515715	-2.52343		0.216667	-0.00033		0.434452	0.532262		0.216667	-0.00073		0.341864	0.100655
	0.233333	-6.9e-05		0.639491	-3.38957		0.577487	-2.95018		0.233333	-0.00051		0.481098	0.193273		0.233333	-0.00072		0.378569	0.612742
	0.25	-0.00023		0.701726	-3.46874		0.639491	-3.26098		0.25	-0.00053		0.527919	0.088432		0.25	-0.00067		0.415412	0.315522
	0.266667	-4.3e-05		0.764193	-3.19897		0.701726	-3.40393		0.266667	-0.00033		0.574914	0.130113		0.266667	-0.00049		0.452391	0.211197
	0.283333	1e-05		0.826892	-2.7402		0.764193	-3.31603		0.283333	-0.00037		0.622083	0.081359		0.283333	-0.00019		0.489508	0.159364
	0.3	-0.00019		0.889822	-2.45554		0.826892	-2.95376		0.3	-0.00019		0.669426	0.056845		0.3	-7.5e-05		0.526762	0.256123
	0.316667	-0.00031		0.952984	-1.818		0.889822	-2.36952		0.316667	-0.00016		0.716944	0.209529		0.316667	-0.00017		0.564153	0.208298
	0.333333	-4.9e-05		1.01638	-1.32161		0.952984	-1.7354		0.333333	-8.1e-05		0.764636	0.069039		0.333333	-0.00011		0.60168	0.050226
	0.35	-7.9e-05		1.08	-0.98658		1.01638	-1.2119		0.35	5.5e-05		0.812502	0.512829		0.35	0.000144		0.639345	0.13128
	0.366667	-0.00022		1.14386	-0.62338		1.08	-0.84334		0.366667	0.000321		0.860542	0.162304		0.366667	0.00039		0.677148	0.205572
	0.383333	-6.8e-05		1.20795	-0.33777		1.14386	-0.59962		0.383333	0.000617		0.908756	0.075275		0.383333	0.000666		0.715087	-0.68637
	0.4	-0.00015		1.27227	-0.25803		1.20795	-0.43932		0.4	0.001034		0.957145	0.076627		0.4	0.000733		0.753163	0.812785
	0.416667	-0.00031		1.33682	-0.20514		1.27227	-0.33171		0.416667	0.001281		1.00571	0.09399		0.416667	0.00053		0.791376	0.119994
	0.433333	-0.0004		1.4016	-0.07232		1.33682	-0.25738		0.433333	0.001468		1.05444	0.114431		0.433333	0.000516		0.829727	0.10438
	0.45	-0.00043		1.46661	-0.2798		1.4016	-0.20448		0.45	0.000885		1.10336	0.058893		0.45	0.000503		0.868214	0.629019
	0.466667	-0.00067		1.53186	0.038969		1.46661	-0.16577		0.466667	0.000552		1.15244	-0.01293		0.466667	0.000439		0.906839	0.15437
	0.483333	-0.00075		1.59734	-0.0966		1.53186	-0.13675		0.483333	0.000359		1.2017	0.067706		0.483333	0.000536		0.945601	0.582255
	0.5	-0.00054		1.66305	0.021076		1.59734	-0.11449		0.5	0.000527		1.25114	0.033246		0.5	0.000642		0.984499	0.115688
	0.516667	-0.00023		1.72899	0.038529		1.66305	-0.0971		0.516667	0.000845		1.30074	0.051891		0.516667	0.000809		1.02354	-0.00014
	0.533333	0.000111		1.79516	0.001668		1.72899	-0.08326		0.533333	0.000953		1.35052	-0.03439		0.533333	0.001126		1.06271	0.276976
	0.55	0.000154		1.86156	-0.0027		1.79516	-0.0721		0.55	0.000531		1.40048	0.524725		0.55	0.001043		1.10202	0.077091
	0.566667	0.000206		1.9282	-0.04018		1.86156	-0.06297		0.566667	0.000979		1.45061	0.109511		0.566667	0.000779		1.14147	0.085564
	0.583333	9e-06		1.99507	0.131862		1.9282	-0.05541		0.583333	0.000957		1.50092	0.125661		0.583333	0.000636		1.18105	0.066461
	0.6	-0.0003		2.06216	0.040187		1.99507	-0.04909		0.6	0.000525		1.5514	0.016335		0.6	0.000352		1.22077	0.526462
	0.616667	-0.00025		2.12949	0.156802		2.06216	-0.04374		0.616667	7.2e-05		1.60205	0.063102		0.616667	0.000138		1.26063	0.215346
	0.633333	-0.00034		2.19706	0.124411		2.12949	-0.03919		0.633333	-0.00027		1.65288	0.073686		0.633333	5e-06		1.30062	0.177858
	0.65	-0.00055		2.26485	0.029295		2.19706	-0.03528		0.65	-0.00064		1.70388	0.101929		0.65	-8.9e-05		1.34076	0.019157
	0.666667	-0.00034		2.33287	-0.03758		2.26485	-0.0319		0.666667	-0.00106		1.75506	0.053018		0.666667	-0.00026		1.38103	0.297379
	0.683333	-0.00031		2.40113	0.00189		2.33287	-0.02896		0.683333	-0.0009		1.80641	0.080389		0.683333	-0.0003		1.42143	0.017487
	0.7	-0.00055		2.46962	0.065811		2.40113	-0.02638		0.7	-0.00045		1.85793	0.137557		0.7	-0.00038		1.46198	-0.13665
	0.716667	-0.00053		2.53834	0.058562		2.46962	-0.0241		0.716667	-0.00019		1.90963	0.031919		0.716667	-0.00056		1.50266	0.826761
	0.733333	-0.00032		2.60729	0.032575		2.53834	-0.02209		0.733333	-1e-06		1.9615	0.070007		0.733333	-0.00053		1.54348	0.012873
	0.75	-0.00027		2.67647	0.067023		2.60729	-0.0203		0.75	-2.5e-05		2.01355	-0.0025		0.75	-0.00052		1.58443	0.085957
	0.766667	-0.00024		2.74589	0.049231		2.67647	-0.0187		0.766667	0.000121		2.06577	-0.11681		0.766667	-0.00038		1.62552	0.079694
	0.783333	2e-06		2.81553	-0.06914		2.74589	-0.01726		0.783333	0.000306		2.11817	-0.01992		0.783333	-0.00032		1.66675	0.000264
	0.8	0.000163		2.88541	-0.06083		2.81553	-0.01597		0.8	0.000348		2.17074	0.090514		0.8	-0.00039		1.70812	0.026355
	0.816667	0.000163					2.88541	-0.0148		0.816667	0.0004					0.816667	-0.00057
	0.833333	5.3e-05								0.833333	-7e-06					0.833333	-0.00065
	0.85	-6.6e-05								0.85	-0.00056					0.85	-0.00062
	0.866667	-0.00041								0.866667	-0.00081					0.866667	-0.0006
	0.883333	-0.00011								0.883333	-0.00054					0.883333	-0.0005
	0.9	0.000322								0.9	-0.00022					0.9	-0.00025
	0.916667	0.00035								0.916667	-0.00034					0.916667	-0.00014
	0.933333	0.000247								0.933333	-0.00064					0.933333	-0.00018
	0.95	0.000265								0.95	-0.00079					0.95	-0.00014
	0.966667	0.000562								0.966667	-0.00143					0.966667	0.000137
	0.983333	0.00057								0.983333	-0.00305					0.983333	-0.00045
	1	0.001435								1	-0.00522					1	-5.8e-05
	1.01667	0.002611								1.01667	-0.00044					1.01667	0.001737
	1.03333	0.002096								1.03333	0.00289					1.03333	-0.00043
	1.05	-0.01182								1.05	0.000942					1.05	-0.0031
	1.06667	-0.01607								1.06667	-9.6e-05					1.06667	-0.00433
	1.08333	-0.01927								1.08333	-0.00124					1.08333	-0.00463
	1.1	-0.02219								1.1	-0.00224					1.1	-0.00439
	1.11667	-0.02193								1.11667	-0.00232					1.11667	-0.0043
	1.13333	-0.02288								1.13333	-0.00153					1.13333	-0.00353
	1.15	-0.02138								1.15	-0.00125					1.15	-0.00325
	1.16667	-0.01378								1.16667	-0.0021					1.16667	-0.00317
	1.18333	-0.00828								1.18333	-0.00236					1.18333	-0.00323
	1.2	-0.00358								1.2	-0.00225					1.2	-0.00257
	1.21667	-0.00059								1.21667	-0.00188					1.21667	-0.00192
	1.23333	0.001733								1.23333	-0.00095					1.23333	-0.00177
	1.25	0.003486								1.25	0.000108					1.25	-0.00124
	1.26667	0.004668								1.26667	0.000401					1.26667	-0.00097
	1.28333	0.005231								1.28333	0.000933					1.28333	-0.00058
	1.3	0.005502								1.3	0.001522					1.3	-0.00021
	1.31667	0.005634								1.31667	0.002491					1.31667	0.000239
	1.33333	0.006655								1.33333	0.003609					1.33333	0.000576
	1.35	0.007536								1.35	0.004148					1.35	0.000712
	1.36667	0.008208								1.36667	0.004276					1.36667	0.000649
	1.38333	0.008539								1.38333	0.004155					1.38333	0.000956
	1.4	0.00858								1.4	0.00392					1.4	0.00107
	1.41667	0.008481								1.41667	0.003675					1.41667	0.000794
	1.43333	0.008472								1.43333	0.00384					1.43333	0.000888
	1.45	0.008462								1.45	0.003955					1.45	0.000732
	1.46667	0.008203								1.46667	0.00421					1.46667	0.000226
	1.48333	0.007714								1.48333	0.004435					1.48333	0.00011
	1.5	0.007165								1.5	0.004478					1.5	0.000191
	1.51667	0.006715								1.51667	0.00446					1.51667	-0.00031
	1.53333	0.006245								1.53333	0.004482					1.53333	-0.00047
	1.55	0.005806								1.55	0.004454					1.55	-0.00045
	1.56667	0.005416								1.56667	0.004416					1.56667	-0.00067
	1.58333	0.005067								1.58333	0.004248					1.58333	-0.00088
	1.6	0.004647								1.6	0.003818					1.6	-0.00096
	1.61667	0.004418								1.61667	0.003178					1.61667	-0.0003
	1.63333	0.004238								1.63333	0.002638					1.63333	-8e-06
	1.65	0.004129								1.65	0.002257					1.65	-0.00052
	1.66667	0.003799								1.66667	0.002047					1.66667	-0.00049
	1.68333	0.00348								1.68333	0.001937					1.68333	-0.00074
	1.7	0.00312								1.7	0.001865					1.7	-0.0004
	1.71667	0.002771								1.71667	0.001992					1.71667	0.000218
	1.73333	0.002512								1.73333	0.00169					1.73333	0.000544
	1.75	0.002413								1.75	0.001188					1.75	-0.0002
	1.76667	0.001984								1.76667	0.000866					1.76667	-0.00315
	1.78333	0.001474								1.78333	0.000494					1.78333	-0.00773
	1.8	0.001186								1.8	-0.00018					1.8	-0.01059
	1.81667	0.000987								1.81667	-0.00041					1.81667	-0.01133
	1.83333	0.000849								1.83333	-1.7e-05					1.83333	-0.00999
	1.85	0.00054								1.85	0.000409					1.85	-0.00994
	1.86667	0.000182								1.86667	0.000686					1.86667	-0.00953
	1.88333	-1.7e-05								1.88333	0.000832					1.88333	-0.00816
	1.9	-0.00016								1.9	0.000878					1.9	-0.00729
	1.91667	-0.00018								1.91667	0.001003					1.91667	-0.00631
	1.93333	-0.00012								1.93333	0.001539					1.93333	-0.00573
	1.95	-0.00016								1.95	0.002114					1.95	-0.00527
	1.96667	-0.00034								1.96667	0.00236					1.96667	-0.00504
	1.98333	-0.00038								1.98333	0.002425					1.98333	-0.00456
	2	-0.00043								2	0.0024					2	-0.00414
	2.01667	-0.00044								2.01667	0.002426					2.01667	-0.0035
	2.03333	-0.00043								2.03333	0.002561					2.03333	-0.00296
	2.05	-0.00032								2.05	0.002246					2.05	-0.00268
	2.06667	-0.00028								2.06667	0.002151					2.06667	-0.00249
	2.08333	-0.00033								2.08333	0.002466					2.08333	-0.00234
	2.1	-0.00026								2.1	0.002841					2.1	-0.00228
	2.11667	-7e-06								2.11667	0.003107					2.11667	-0.00217
	2.13333	0.000138								2.13333	0.003112					2.13333	-0.00194
	2.15	0.000184								2.15	0.002957					2.15	-0.00161
	2.16667	0.000329								2.16667	0.002803					2.16667	-0.00151
	2.18333	0.000455								2.18333	0.002488					2.18333	-0.00152
	2.2	0.000752								2.2	0.002154					2.2	-0.00142
	2.21667	0.00091								2.21667	0.00197					2.21667	-0.00132
	2.23333	0.000907								2.23333	0.001716					2.23333	-0.00114
	2.25	0.000805								2.25	0.001682					2.25	-0.00087
	2.26667	0.000752								2.26667	0.001178					2.26667	-0.00066
	2.28333	0.00055								2.28333	0.000894					2.28333	-0.0002
	2.3	0.000468								2.3	0.001181					2.3	0.000308
	2.31667	0.000437								2.31667	0.001248					2.31667	0.000329
	2.33333	0.000386								2.33333	0.001285					2.33333	0.00042
	2.35	0.000375								2.35	0.001442					2.35	0.000501
	2.36667	0.000444								2.36667	0.001749					2.36667	0.000682
	2.38333	0.000513								2.38333	0.001406					2.38333	0.000993
	2.4	0.000372								2.4	0.001124					2.4	0.001222
	2.41667	0.000191								2.41667	0.001102					2.41667	0.001271
	2.43333	7e-05								2.43333	0.0008					2.43333	0.00121
	2.45	-0.00014								2.45	0.000718					2.45	0.001328
	2.46667	-0.00047								2.46667	0.000876					2.46667	0.001057
	2.48333	-0.00051								2.48333	0.000444					2.48333	0.001046
	2.5	-0.00058								2.5	0.000252					2.5	0.000783
	2.51667	-0.00059								2.51667	0.000209					2.51667	0.00072
	2.53333	-0.0006								2.53333	-2.3e-05					2.53333	0.000846
	2.55	-0.00068								2.55	-1.6e-05					2.55	0.000873
	2.56667	-0.00064								2.56667	0.000281					2.56667	0.00075
	2.58333	-0.00056								2.58333	0.000119					2.58333	0.000536
	2.6	-0.00068								2.6	-0.00039					2.6	0.000241
	2.61667	-0.00068								2.61667	-0.00066					2.61667	0.000126
	2.63333	-0.0008								2.63333	-0.00082					2.63333	1e-05
	2.65	-0.00089								2.65	-0.00047					2.65	0.000114
	2.66667	-0.00069								2.66667	-0.00024					2.66667	5.9e-05
	2.68333	-0.00064								2.68333	-0.00038					2.68333	2.3e-05
	2.7	-0.00067								2.7	-0.00041					2.7	-7.5e-05
	2.71667	-0.0008								2.71667	-0.00031					2.71667	-0.00014
	2.73333	-0.00065								2.73333	-0.00038					2.73333	-0.0001
	2.75	-0.0004								2.75	-0.0007					2.75	-0.00013
	2.76667	-0.00019								2.76667	-0.0007					2.76667	-0.00031
	2.78333	-8.7e-05								2.78333	-0.00035					2.78333	-0.00021
	2.8	7.1e-05								2.8	-0.0006					2.8	-0.00014
	2.81667	4.8e-05								2.81667	-0.00043					2.81667	-0.00019
	2.83333	6.6e-05								2.83333	-0.00036					2.83333	-0.00022
	2.85	0.000273								2.85	-0.00027					2.85	-0.00011
	2.86667	0.000321								2.86667	-0.00029					2.86667	-8.4e-05
	2.88333	0.000238								2.88333	-0.00052					2.88333	2.5e-05
	2.9	0.000314								2.9	-0.00044					2.9	0.00013
	2.91667	0.00028								2.91667	-0.00054					2.91667	8.5e-05
	2.93333	0.000356								2.93333	-0.00107					2.93333	-4e-05
	2.95	0.000632								2.95	-0.0013					2.95	-0.00036
	2.96667	0.000847								2.96667	-0.00118					2.96667	-0.00056
	2.98333	0.000893								2.98333	-0.00149					2.98333	-0.00059
	3	0.000798								3	-0.00153					3	-0.00052
	3.01667	0.000813								3.01667	-0.00162					3.01667	-0.00047
	3.03333	0.000737								3.03333	-0.00129					3.03333	-0.0004
	3.05	0.000732								3.05	-0.00057					3.05	-0.00038
	3.06667	0.000676								3.06667	-0.0005					3.06667	-0.00031
	3.08333	0.000521								3.08333	-0.00081					3.08333	-0.00031
	3.1	0.000234								3.1	-0.0007					3.1	-0.00014
	3.11667	0.000177								3.11667	-0.00071					3.11667	0.000176
	3.13333	0.00027								3.13333	-0.00061					3.13333	0.000404
	3.15	0.000353								3.15	0.000129					3.15	0.000521
	3.16667	0.000246								3.16667	-5.2e-05					3.16667	0.000699
	3.18333	-1.1e-05								3.18333	0.000476					3.18333	0.000486
	3.2	-3.1e-05								3.2	0.000552					3.2	0.00043
	3.21667	0.000159								3.21667	0.000497					3.21667	0.000404
	3.23333	0.000149								3.23333	0.000511					3.23333	0.000488
	3.25	6.9e-05								3.25	0.000556					3.25	0.000602
	3.26667	-2e-06								3.26667	0.000661					3.26667	0.000526
	3.28333	-0.0002								3.28333	0.000606					3.28333	0.00073
	3.3	-0.00039								3.3	0.000749					3.3	0.001121
	3.31667	-0.00049								3.31667	0.000842					3.31667	0.001111
	3.33333	-0.00052								3.33333	0.000695					3.33333	0.000482
	3.35	-0.00062								3.35	0.000418					3.35	8.2e-05
	3.36667	-0.00072								3.36667	0.000322					3.36667	-2.8e-05
	3.38333	-0.00077								3.38333	0.000615					3.38333	-0.00047
	3.4	-0.0007								3.4	0.000377					3.4	-0.00117
	3.41667	-0.00086								3.41667	0.00024					3.41667	-0.00177
	3.43333	-0.00074								3.43333	0.000463					3.43333	-0.00201
	3.45	-0.00142								3.45	0.001126					3.45	-0.00302
	3.46667	-0.00177								3.46667	0.001438					3.46667	-0.00445
	3.48333	-0.00142								3.48333	0.001011					3.48333	-0.00443
	3.5	-0.00014								3.5	0.000794					3.5	-0.00403
	3.51667	0.001448								3.51667	0.001627					3.51667	-0.00145
	3.53333	0.002732								3.53333	-0.00156					3.53333	0.002493
	3.55	-0.02341								3.55	-0.01806					3.55	-0.01366
	3.56667	-0.03093								3.56667	-0.0189					3.56667	-0.01493
	3.58333	-0.03769								3.58333	-0.01772					3.58333	-0.01394
	3.6	-0.05164								3.6	-0.01669					3.6	-0.01473
	3.61667	-0.06299								3.61667	-0.0142					3.61667	-0.01399
	3.63333	-0.07056								3.63333	-0.01141					3.63333	-0.01425
	3.65	-0.0741								3.65	-0.00935					3.65	-0.01194
	3.66667	-0.07509								3.66667	-0.007					3.66667	-0.00699
	3.68333	-0.06525								3.68333	-0.00537					3.68333	-0.00203
	3.7	-0.04984								3.7	-0.004					3.7	0.002642
	3.71667	-0.03842								3.71667	-0.00267					3.71667	0.005905
	3.73333	-0.01862								3.73333	-0.0015					3.73333	0.007748
	3.75	-0.00427								3.75	-0.00063					3.75	0.007911
	3.76667	0.012641								3.76667	0.000271					3.76667	0.007584
	3.78333	0.025044								3.78333	0.001316					3.78333	0.006797
	3.8	0.030974								3.8	0.002453					3.8	0.005728
	3.81667	0.035982								3.81667	0.0035					3.81667	0.004597
	3.83333	0.038151								3.83333	0.004217					3.83333	0.003847
	3.85	0.037769								3.85	0.004664					3.85	0.003406
	3.86667	0.037558								3.86667	0.005012					3.86667	0.003086
	3.88333	0.036526								3.88333	0.005089					3.88333	0.002076
	3.9	0.035561								3.9	0.005078					3.9	0.000763
	3.91667	0.034425								3.91667	0.005197					3.91667	0.00038
	3.93333	0.033769								3.93333	0.005346					3.93333	0.000156
	3.95	0.032564								3.95	0.005495					3.95	-0.00024
	3.96667	0.031448								3.96667	0.005605					3.96667	-0.00064
	3.98333	0.030142								3.98333	0.005704					3.98333	-0.00138
	4	0.028673								4	0.005786					4	-0.00217
	4.01667	0.027313								4.01667	0.005687					4.01667	-0.00274
	4.03333	0.025863								4.03333	0.005539					4.03333	-0.00272
	4.05	0.024553								4.05	0.005461					4.05	-0.00223
	4.06667	0.023343								4.06667	0.005423					4.06667	-0.0019
	4.08333	0.022054								4.08333	0.005205					4.08333	-0.00155
	4.1	0.020611								4.1	0.00514					4.1	-0.00139
	4.11667	0.019338								4.11667	0.004925					4.11667	-0.00127
	4.13333	0.018314								4.13333	0.00465					4.13333	-0.00121
	4.15	0.017161								4.15	0.004515					4.15	-0.00087
	4.16667	0.016047								4.16667	0.0046					4.16667	-0.00071
	4.18333	0.015244								4.18333	0.004815					4.18333	-0.001
	4.2	0.014568								4.2	0.004932					4.2	-0.00098
	4.21667	0.013901								4.21667	0.004941					4.21667	-0.0006
	4.23333	0.013285								4.23333	0.00503					4.23333	-0.00025
	4.25	0.012548								4.25	0.004848					4.25	-4.6e-05
	4.26667	0.011972								4.26667	0.004887					4.26667	0.000284
	4.28333	0.011285								4.28333	0.004875					4.28333	0.000654
	4.3	0.010646								4.3	0.004557					4.3	0.000913
	4.31667	0.010057								4.31667	0.004199					4.31667	0.000672
	4.33333	0.009357								4.33333	0.004102					4.33333	0.000381
	4.35	0.008728								4.35	0.003914					4.35	0.00043
	4.36667	0.008238								4.36667	0.003367					4.36667	0.000299
	4.38333	0.007819								4.38333	0.003059					4.38333	0.000388
	4.4	0.007297								4.4	0.003035					4.4	0.000656
	4.41667	0.006986								4.41667	0.002912					4.41667	0.000644
	4.43333	0.006724								4.43333	0.003229					4.43333	0.000632
	4.45	0.006502								4.45	0.003195					4.45	0.00074
	4.46667	0.00617								4.46667	0.003122					4.46667	0.000848
	4.48333	0.006008								4.48333	0.002789					4.48333	0.000946
	4.5	0.005804								4.5	0.0023					4.5	0.000944
	4.51667	0.005461								4.51667	0.002081					4.51667	0.000861
	4.53333	0.004987								4.53333	0.001973					4.53333	0.000599
	4.55	0.004783								4.55	0.002045					4.55	0.000156
	4.56667	0.004579								4.56667	0.002176					4.56667	-6e-06
	4.58333	0.004455								4.58333	0.002308					4.58333	-7.8e-05
	4.6	0.004399								4.6	0.002234					4.6	-0.00012
	4.61667	0.004434								4.61667	0.00191					4.61667	-5.3e-05
	4.63333	0.004438								4.63333	0.001637					4.63333	-3.6e-05
	4.65	0.004332								4.65	0.001503					4.65	-0.00018
	4.66667	0.004297								4.66667	0.00146					4.66667	-0.00029
	4.68333	0.004341								4.68333	0.001407					4.68333	-0.00031
	4.7	0.004274								4.7	0.001345					4.7	-0.00045
	4.71667	0.004167								4.71667	0.001225					4.71667	-0.00046
	4.73333	0.00406								4.73333	0.000805					4.73333	-0.00042
	4.75	0.003903								4.75	0.000315					4.75	-8.1e-05
	4.76667	0.003606								4.76667	5.4e-05					4.76667	-1.3e-05
	4.78333	0.003419								4.78333	-0.00011					4.78333	-5.5e-05
	4.8	0.003342								4.8	-0.00032					4.8	-6.6e-05
	4.81667	0.003284								4.81667	-0.00061					4.81667	1.4e-05
	4.83333	0.003106								4.83333	-0.00093					4.83333	0.000153
	4.85	0.002838								4.85	-0.00113					4.85	0.000232
	4.86667	0.00276								4.86667	-0.00137					4.86667	0.000351
	4.88333	0.002592								4.88333	-0.00143					4.88333	0.000531
	4.9	0.002334								4.9	-0.00139					4.9	0.000691
	4.91667	0.002115								4.91667	-0.00137					4.91667	0.000713
	4.93333	0.001897								4.93333	-0.00134					4.93333	0.000704
	4.95	0.001578								4.95	-0.00126					4.95	0.000715
	4.96667	0.00133								4.96667	-0.00118					4.96667	0.000656
	4.98333	0.001291								4.98333	-0.00104					4.98333	0.000777
	5	0.001503								5	-0.00109					5	0.00087
	5.01667	0.001434								5.01667	-0.00101					5.01667	0.000824
	5.03333	0.001315								5.03333	-0.00104					5.03333	0.000667
	5.05	0.001317								5.05	-0.00117					5.05	0.000471
	5.06667	0.001398								5.06667	-0.00135					5.06667	0.000394
	5.08333	0.001349								5.08333	-0.00132					5.08333	0.000367
	5.1	0.001401								5.1	-0.00118					5.1	0.000472
	5.11667	0.001302								5.11667	-0.00116					5.11667	0.000547
	5.13333	0.001174								5.13333	-0.00112					5.13333	0.000503
	5.15	0.001105								5.15	-0.00085					5.15	0.000388
	5.16667	0.001027								5.16667	-0.0005					5.16667	0.000303
	5.18333	0.000968								5.18333	-0.00041					5.18333	0.000318
	5.2	0.00068								5.2	-0.0003					5.2	0.000344
	5.21667	0.000452								5.21667	0.000144					5.21667	0.00019
	5.23333	0.000335								5.23333	0.000444					5.23333	0.000136
	5.25	0.000287								5.25	0.000655					5.25	0.000102
	5.26667	0.000269								5.26667	0.000765					5.26667	-2.2e-05
	5.28333	0.000301								5.28333	0.000585					5.28333	-3.6e-05
	5.3	0.000344								5.3	0.000394					5.3	-0.00019
	5.31667	0.000277								5.31667	0.000193					5.31667	-0.00021
	5.33333	1e-05								5.33333	0.000391					5.33333	-0.00025
	5.35	-5.7e-05								5.35	0.00045					5.35	-0.00036
	5.36667	0.000136								5.36667	0.000438					5.36667	-0.00043
	5.38333	0.000339								5.38333	0.000706					5.38333	-0.00039
	5.4	0.000213								5.4	0.001244					5.4	-0.00044
	5.41667	0.000137								5.41667	0.001442					5.41667	-0.00063
	5.43333	8.2e-05								5.43333	0.001549					5.43333	-0.00094
	5.45	0.000136								5.45	0.001517					5.45	-0.00111
	5.46667	0.00015								5.46667	0.001275					5.46667	-0.00115
	5.48333	0.000115								5.48333	0.001112					5.48333	-0.00091
	5.5	0.00018								5.5	0.00084					5.5	-0.00059
	5.51667	0.000276								5.51667	0.000607					5.51667	-0.00054
	5.53333	0.000503								5.53333	0.000304					5.53333	-0.00059
	5.55	0.000659								5.55	-3.9e-05					5.55	-0.00046
	5.56667	0.000765								5.56667	-0.00032					5.56667	-0.00039
	5.58333	0.000801								5.58333	-0.00057					5.58333	-0.00032
	5.6	0.000888								5.6	-0.0007					5.6	-0.00023
	5.61667	0.000956								5.61667	-0.0007					5.61667	-0.00018
	5.63333	0.000844								5.63333	-0.00057					5.63333	-0.00034
	5.65	0.000722								5.65	-0.00055					5.65	-0.0004
	5.66667	0.00059								5.66667	-0.00066					5.66667	-6.5e-05
	5.68333	0.000458								5.68333	-0.00068					5.68333	0.000285
	5.7	0.000337								5.7	-0.00064					5.7	0.000374
	5.71667	0.000257								5.71667	-0.00069					5.71667	0.000472
	5.73333	0.000326								5.73333	-0.0008					5.73333	0.000571
	5.75	0.000305								5.75	-0.00089					5.75	0.000769
	5.76667	0.000255								5.76667	-0.00075					5.76667	0.000967
	5.78333	1.4e-05								5.78333	-0.00063					5.78333	0.000756
	5.8	-0.00014								5.8	-0.00048					5.8	0.000523
	5.81667	-0.00026								5.81667	-0.00033					5.81667	0.00041
	5.83333	-0.00037								5.83333	-0.0002					5.83333	0.000167
	5.85	-0.00047								5.85	-0.00016					5.85	-0.00014
	5.86667	-0.00058								5.86667	-8.1e-05					5.86667	-0.00026
	5.88333	-0.00078								5.88333	0.00018					5.88333	-0.00014
	5.9	-0.0011								5.9	0.00058					5.9	8.5e-05
	5.91667	-0.00114								5.91667	0.000769					5.91667	-0.00026
	5.93333	-0.00107								5.93333	0.001209					5.93333	-0.00072
	5.95	-0.0018								5.95	0.001398					5.95	-0.00103
	5.96667	-0.00236								5.96667	0.001538					5.96667	-0.00191
	5.98333	-0.00187								5.98333	0.001557					5.98333	-0.00266
	6	-0.00143								6	0.000476					6	-0.00391
	6.01667	0.000908								6.01667	-0.0012					6.01667	-0.00342
	6.03333	0.004845								6.03333	-0.00319					6.03333	-0.003
	6.05	-0.01968								6.05	-0.00634					6.05	-0.00282
	6.06667	-0.0274								6.06667	-0.00606					6.06667	-0.00283
	6.08333	-0.02991								6.08333	-0.00573					6.08333	-0.00319
	6.1	-0.03913								6.1	-0.00531					6.1	-0.0036
	6.11667	-0.05508								6.11667	-0.00553					6.11667	-0.00307
	6.13333	-0.069								6.13333	-0.00591					6.13333	-0.00217
	6.15	-0.07587								6.15	-0.00611					6.15	-0.00204
	6.16667	-0.08105								6.16667	-0.00586					6.16667	-0.0016
	6.18333	-0.08136								6.18333	-0.00543					6.18333	-0.00163
	6.2	-0.07406								6.2	-0.00532					6.2	-0.00103
	6.21667	-0.06302								6.21667	-0.0052					6.21667	0.000319
	6.23333	-0.04792								6.23333	-0.0046					6.23333	0.001491
	6.25	-0.02882								6.25	-0.00419					6.25	0.002003
	6.26667	-0.0147								6.26667	-0.00414					6.26667	0.001964
	6.28333	-0.00818								6.28333	-0.00402					6.28333	0.002136
	6.3	0.00294								6.3	-0.00347					6.3	0.002277
	6.31667	0.017444								6.31667	-0.00277					6.31667	0.003207
	6.33333	0.021968								6.33333	-0.00234					6.33333	0.003918
	6.35	0.025951								6.35	-0.00193					6.35	0.003878
	6.36667	0.027455								6.36667	-0.00136					6.36667	0.003359
	6.38333	0.028128								6.38333	-0.00085					6.38333	0.002869
	6.4	0.027642								6.4	-0.0002					6.4	0.002689
	6.41667	0.027566								6.41667	0.000617					6.41667	0.002478
	6.43333	0.027739								6.43333	0.001045					6.43333	0.002168
	6.45	0.027673								6.45	0.000792					6.45	0.001907
	6.46667	0.027117								6.46667	0.00097					6.46667	0.001537
	6.48333	0.02682								6.48333	0.001397					6.48333	0.001147
	6.5	0.026864								6.5	0.001734					6.5	0.000585
	6.51667	0.026438								6.51667	0.002032					6.51667	0.000304
	6.53333	0.025632								6.53333	0.002459					6.53333	-7e-06
	6.55	0.024667								6.55	0.002937					6.55	-0.00011
	6.56667	0.023731								6.56667	0.003094					6.56667	-0.0002
	6.58333	0.022835								6.58333	0.003052					6.58333	-0.00038
	6.6	0.021819								6.6	0.002679					6.6	-0.00045
	6.61667	0.020944								6.61667	0.002777					6.61667	-0.00049
	6.63333	0.020159								6.63333	0.003134					6.63333	-0.00054
	6.65	0.019394								6.65	0.002952					6.65	-0.00017
	6.66667	0.018339								6.66667	0.00251					6.66667	-1.1e-05
	6.68333	0.017074								6.68333	0.002467					6.68333	-2.3e-05
	6.7	0.01594								6.7	0.002455					6.7	-0.00021
	6.71667	0.014847								6.71667	0.002503					6.71667	-0.00016
	6.73333	0.013793								6.73333	0.002781					6.73333	-8e-05
	6.75	0.012859								6.75	0.003179					6.75	2.7e-05
	6.76667	0.012035								6.76667	0.002947					6.76667	0.000134
	6.78333	0.011282								6.78333	0.002764					6.78333	0.000322
	6.8	0.010539								6.8	0.002923					6.8	0.000649
	6.81667	0.009757								6.81667	0.002971					6.81667	0.001156
	6.83333	0.008975								6.83333	0.003119					6.83333	0.001253
	6.85	0.008463								6.85	0.003197					6.85	0.00098
	6.86667	0.008151								6.86667	0.002946					6.86667	0.000947
	6.88333	0.007879								6.88333	0.002824					6.88333	0.000984
	6.9	0.007339								6.9	0.002603					6.9	0.001471
	6.91667	0.006809								6.91667	0.002361					6.91667	0.001667
	6.93333	0.006259								6.93333	0.0021					6.93333	0.001654
	6.95	0.00574								6.95	0.002059					6.95	0.001801
	6.96667	0.00538								6.96667	0.002318					6.96667	0.001868
	6.98333	0.00514								6.98333	0.002637					6.98333	0.001764
	7	0.004992								7	0.002666					7	0.002081
	7.01667	0.004865								7.01667	0.002575					7.01667	0.002107
	7.03333	0.004548								7.03333	0.002535					7.03333	0.002093
	7.05	0.00425								7.05	0.002484					7.05	0.002029
	7.06667	0.003923								7.06667	0.002344					7.06667	0.002066
	7.08333	0.003676								7.08333	0.002203					7.08333	0.001982
	7.1	0.003551								7.1	0.002124					7.1	0.001307
	7.11667	0.003437								7.11667	0.002124					7.11667	0.001391
	7.13333	0.003262								7.13333	0.001974					7.13333	0.001496
	7.15	0.003078								7.15	0.001764					7.15	0.00093
	7.16667	0.002894								7.16667	0.001775					7.16667	0.000314
	7.18333	0.00265								7.18333	0.001905					7.18333	-9.2e-05
	7.2	0.002458								7.2	0.001946					7.2	-0.00093
	7.21667	0.002147								7.21667	0.001887					7.21667	-0.00218
	7.23333	0.002046								7.23333	0.002059					7.23333	-0.00484
	7.25	0.001936								7.25	0.0021					7.25	-0.0092
	7.26667	0.001775								7.26667	0.002161					7.26667	-0.01054
	7.28333	0.001634								7.28333	0.001962					7.28333	-0.00676
	7.3	0.001486								7.3	0.001814					7.3	-0.00097
	7.31667	0.001299								7.31667	0.001657					7.31667	0.002875
	7.33333	0.001062								7.33333	0.001569					7.33333	0.002298
	7.35	0.000846								7.35	0.001521					7.35	0.001681
	7.36667	0.000749								7.36667	0.001294					7.36667	0.001514
	7.38333	0.000722								7.38333	0.001206					7.38333	0.000997
	7.4	0.000758								7.4	0.001189					7.4	0.000507
	7.41667	0.000595								7.41667	0.001183					7.41667	0.000105
	7.43333	0.000443								7.43333	0.000986					7.43333	-0.00033
	7.45	0.00023								7.45	0.00077					7.45	-0.00017
	7.46667	6.8e-05								7.46667	0.000493					7.46667	-0.0002
	7.48333	-7.5e-05								7.48333	0.000217					7.48333	-0.00044
	7.5	-7.5e-05								7.5	0.000141					7.5	-0.00084
	7.51667	-0.00012								7.51667	-7.4e-05					7.51667	-0.00105
	7.53333	-0.0002								7.53333	-0.00021					7.53333	-0.00129
	7.55	-9.8e-05								7.55	-0.00035					7.55	-0.00158
	7.56667	-0.00018								7.56667	-0.00071					7.56667	-0.00153
	7.58333	-0.00022								7.58333	-0.00112					7.58333	-0.00091
	7.6	-8.8e-05								7.6	-0.00152					7.6	-0.00043
	7.61667	-7.1e-05								7.61667	-0.00157					7.61667	-0.00011
	7.63333	6.7e-05								7.63333	-0.00162					7.63333	-9.9e-05
	7.65	0.000124								7.65	-0.00171					7.65	1.3e-05
	7.66667	0.000252								7.66667	-0.00178					7.66667	-5e-06
	7.68333	0.000309								7.68333	-0.00165					7.68333	0.000317
	7.7	0.00022								7.7	-0.00186					7.7	0.000649
	7.71667	0.000143								7.71667	-0.0021					7.71667	0.001251
	7.73333	1.6e-05								7.73333	-0.0021					7.73333	0.001493
	7.75	0.000119								7.75	-0.00164					7.75	0.001615
	7.76667	0.000312								7.76667	-0.00135					7.76667	0.001797
	7.78333	0.000586								7.78333	-0.00125					7.78333	0.001659
	7.8	0.000982								7.8	-0.00127					7.8	0.001932
	7.81667	0.001371								7.81667	-0.00125					7.81667	0.001636
	7.83333	0.00146								7.83333	-0.00117					7.83333	0.00109
	7.85	0.001319								7.85	-0.00107					7.85	0.000793
	7.86667	0.001138								7.86667	-0.00062					7.86667	0.000547
	7.88333	0.000848								7.88333	-0.00042					7.88333	0.000411
	7.9	0.000799								7.9	-0.00019					7.9	0.000565
	7.91667	0.000864								7.91667	-5.8e-05					7.91667	0.000121
	7.93333	0.000948								7.93333	0.000213					7.93333	-0.0001
	7.95	0.000952								7.95	0.000345					7.95	-9.8e-05
	7.96667	0.000956								7.96667	0.000457					7.96667	8.7e-05
	7.98333	0.00114								7.98333	0.000468					7.98333	0.000393
	8	0.001145								8	0.000281					8	0.000329
	8.01667	0.000781								8.01667	3.5e-05					8.01667	0.000227
	8.03333	0.000578								8.03333	-0.00014					8.03333	0.000114
	8.05	0.000454								8.05	0.000212					8.05	-0.00024
	8.06667	0.000401								8.06667	0.000446					8.06667	-0.00052
	8.08333	0.000317								8.08333	0.00052					8.08333	-0.00051
	8.1	3.3e-05								8.1	0.000754					8.1	-0.00034
	8.11667	-0.00021								8.11667	0.00082					8.11667	6.1e-05
	8.13333	-0.00062								8.13333	0.000786					8.13333	9e-05
	8.15	-0.00108								8.15	0.000562					8.15	0.000128
	8.16667	-0.00142								8.16667	0.000228					8.16667	0.000206
	8.18333	-0.00142								8.18333	0.000294					8.18333	0.000174
	8.2	-0.00134								8.2	0.000251					8.2	0.000323
	8.21667	-0.00118								8.21667	0.000169					8.21667	0.000702
	8.23333	-0.00104								8.23333	0.000257					8.23333	0.000781
	8.25	-0.00113								8.25	0.000365					8.25	0.00087
	8.26667	-0.00119								8.26667	0.000323					8.26667	0.00084
	8.28333	-0.00117								8.28333	0.000341					8.28333	0.000599
	8.3	-0.00099								8.3	0.000251					8.3	0.000358
	8.31667	-0.001								8.31667	0.000391					8.31667	-0.00013
	8.33333	-0.00104								8.33333	0.000351					8.33333	-0.0003
	8.35	-0.001								8.35	0.000112					8.35	-0.00052
	8.36667	-0.00084								8.36667	-0.00013					8.36667	-0.00073
	8.38333	-0.00072								8.38333	-0.00025					8.38333	-0.00085
	8.4	-0.00072								8.4	-0.00041					8.4	-0.00095
	8.41667	-0.00063								8.41667	-0.00026					8.41667	-0.00119
	8.43333	-0.00015								8.43333	-0.00026					8.43333	-0.00111
	8.45	-0.00022								8.45	-0.00011					8.45	-0.00163
	8.46667	-0.00055								8.46667	-0.00013					8.46667	-0.00255
	8.48333	-0.00081								8.48333	-0.00085					8.48333	-0.00292
	8.5	-0.00197								8.5	-0.0008					8.5	-0.0028
	8.51667	0.001172								8.51667	-0.00079					8.51667	-0.00341
	8.53333	0.001939								8.53333	-0.00311					8.53333	-0.00546
	8.55	-0.01714								8.55	-0.00686					8.55	-0.00464
	8.56667	-0.02601								8.56667	-0.00628					8.56667	-0.00433
	8.58333	-0.02815								8.58333	-0.00649					8.58333	-0.00499
	8.6	-0.04251								8.6	-0.00531					8.6	-0.00554
	8.61667	-0.06087								8.61667	-0.00525					8.61667	-0.00543
	8.63333	-0.07493								8.63333	-0.00509					8.63333	-0.00449
	8.65	-0.08648								8.65	-0.00569					8.65	-0.00321
	8.66667	-0.09117								8.66667	-0.00636					8.66667	-0.00206
	8.68333	-0.08972								8.68333	-0.0066					8.68333	-0.00125
	8.7	-0.08559								8.7	-0.0061					8.7	-0.00089
	8.71667	-0.07842								8.71667	-0.00556					8.71667	-0.00093
	8.73333	-0.061								8.73333	-0.00536					8.73333	-0.00072
	8.75	-0.04746								8.75	-0.0048					8.75	-0.00038
	8.76667	-0.03409								8.76667	-0.00427					8.76667	0
	8.78333	-0.02129								8.78333	-0.0045					8.78333	0.000465
	8.8	-0.00897								8.8	-0.00459					8.8	0.001191
	8.81667	-0.00136								8.81667	-0.0043					8.81667	0.001876
	8.83333	0.006904								8.83333	-0.00386					8.83333	0.002041
	8.85	0.011652								8.85	-0.00295					8.85	0.002067
	8.86667	0.0156								8.86667	-0.00207					8.86667	0.002172
	8.88333	0.018608								8.88333	-0.00158					8.88333	0.002327
	8.9	0.020133								8.9	-0.00092					8.9	0.002312
	8.91667	0.021106								8.91667	-0.00016					8.91667	0.002067
	8.93333	0.021759								8.93333	4.7e-05					8.93333	0.001812
	8.95	0.022172								8.95	0.000725					8.95	0.001587
	8.96667	0.022486								8.96667	0.001293					8.96667	0.001591
	8.98333	0.023429								8.98333	0.001601					8.98333	0.001496
	9	0.02436								9	0.001829					9	0.001361
	9.01667	0.024699								9.01667	0.002177					9.01667	0.001285
	9.03333	0.024889								9.03333	0.002446					9.03333	0.00125
	9.05	0.024788								9.05	0.002714					9.05	0.001204
	9.06667	0.024577								9.06667	0.002872					9.06667	0.001119
	9.08333	0.024016								9.08333	0.002871					9.08333	0.000943
	9.1	0.023374								9.1	0.002879					9.1	0.000718
	9.11667	0.02265								9.11667	0.003008					9.11667	0.000492
	9.13333	0.021976								9.13333	0.002917					9.13333	0.000306
	9.15	0.021502								9.15	0.002675					9.15	0.000161
	9.16667	0.020678								9.16667	0.002534					9.16667	-1.5e-05
	9.18333	0.019945								9.18333	0.002543					9.18333	-0.00026
	9.2	0.019179								9.2	0.002681					9.2	-0.00033
	9.21667	0.018463								9.21667	0.00274					9.21667	-0.00031
	9.23333	0.017747								9.23333	0.002719					9.23333	-0.00011
	9.25	0.017081								9.25	0.002908					9.25	-2.3e-05
	9.26667	0.016264								9.26667	0.003227					9.26667	0.000191
	9.28333	0.015278								9.28333	0.003476					9.28333	0.000266
	9.3	0.014371								9.3	0.003635					9.3	0.00025
	9.31667	0.013573								9.31667	0.003783					9.31667	0.000365
	9.33333	0.012835								9.33333	0.003792					9.33333	0.000199
	9.35	0.012117								9.35	0.003561					9.35	0.000304
	9.36667	0.011409								9.36667	0.00334					9.36667	0.000678
	9.38333	0.010721								9.38333	0.003268					9.38333	0.001092
	9.4	0.010292								9.4	0.003157					9.4	0.001347
	9.41667	0.009773								9.41667	0.003146					9.41667	0.001562
	9.43333	0.009244								9.43333	0.003074					9.43333	0.001557
	9.45	0.008785								9.45	0.003133					9.45	0.001811
	9.46667	0.008086								9.46667	0.003151					9.46667	0.001956
	9.48333	0.007467								9.48333	0.00305					9.48333	0.002121
	9.5	0.007058								9.5	0.002868					9.5	0.002446
	9.51667	0.006669								9.51667	0.002746					9.51667	0.002711
	9.53333	0.00621								9.53333	0.002614					9.53333	0.002746
	9.55	0.005651								9.55	0.002662					9.55	0.002552
	9.56667	0.005162								9.56667	0.00266					9.56667	0.002187
	9.58333	0.004672								9.58333	0.002689					9.58333	0.002082
	9.6	0.004244								9.6	0.002646					9.6	0.002047
	9.61667	0.003735								9.61667	0.002654					9.61667	0.001853
	9.63333	0.003446								9.63333	0.002671					9.63333	0.001799
	9.65	0.003008								9.65	0.002799					9.65	0.001685
	9.66667	0.002769								9.66667	0.002936					9.66667	0.001411
	9.68333	0.00265								9.68333	0.003133					9.68333	0.001146
	9.7	0.002602								9.7	0.00328					9.7	0.001053
	9.71667	0.002505								9.71667	0.003547					9.71667	0.001149
	9.73333	0.002287								9.73333	0.003594					9.73333	0.001156
	9.75	0.00203								9.75	0.00365					9.75	0.001262
	9.76667	0.001762								9.76667	0.003627					9.76667	0.001119
	9.78333	0.001585								9.78333	0.003423					9.78333	0.000845
	9.8	0.001579								9.8	0.003289					9.8	0.000702
	9.81667	0.001533								9.81667	0.003225					9.81667	0.000729
	9.83333	0.001508								9.83333	0.00333					9.83333	0.000897
	9.85	0.001462								9.85	0.003436					9.85	0.001194
	9.86667	0.001397								9.86667	0.003492					9.86667	0.001122
	9.88333	0.001281								9.88333	0.003467					9.88333	0.000819
	9.9	0.001297								9.9	0.003572					9.9	0.000677
	9.91667	0.001405								9.91667	0.003396					9.91667	0.000695
	9.93333	0.001632								9.93333	0.003181					9.93333	0.000824
	9.95	0.001849								9.95	0.002885					9.95	0.000752
	9.96667	0.001946								9.96667	0.002699					9.96667	0.00058
	9.98333	0.002074								9.98333	0.002553					9.98333	0.000569
	10	0.001963								10	0.002377					10	0.000558
	10.0167	0.001833								10.0167	0.00219					10.0167	0.000767
	10.0333	0.001524								10.0333	0.002113					10.0333	0.000727
	10.05	0.001325								10.05	0.001786					10.05	0.000586
	10.0667	0.001116								10.0667	0.001538					10.0667	0.000506
	10.0833	0.000916								10.0833	0.001311					10.0833	0.000235
	10.1	0.000859								10.1	0.001113					10.1	-5.4e-05
	10.1167	0.000724								10.1167	0.001024					10.1167	-0.00039
	10.1333	0.000619								10.1333	0.001006					10.1333	-0.00062
	10.15	0.000554								10.15	0.001067					10.15	-0.0007
	10.1667	0.000339								10.1667	0.000928					10.1667	-0.00069
	10.1833	0.000174								10.1833	0.000629					10.1833	-0.00062
	10.2	9.1e-05								10.2	0.00029					10.2	-0.00064
	10.2167	0.000301								10.2167	4.9e-05					10.2167	-0.00067
	10.2333	0.000281								10.2333	-0.0001					10.2333	-0.00087
	10.25	0.00034								10.25	-0.0001					10.25	-0.00079
	10.2667	0.0004								10.2667	-0.00017					10.2667	-0.00064
	10.2833	0.00051								10.2833	-0.00021					10.2833	-0.00063
	10.3	0.000572								10.3	-0.00025					10.3	-0.00066
	10.3167	0.000617								10.3167	-0.00021					10.3167	-0.00056
	10.3333	0.000572								10.3333	-0.0001					10.3333	-0.00023
	10.35	0.000536								10.35	-3.3e-05					10.35	5.8e-05
	10.3667	0.000751								10.3667	-0.00014					10.3667	0.000222
	10.3833	0.000676								10.3833	-4.9e-05					10.3833	0.000276
	10.4	0.000733								10.4	-5.2e-05					10.4	0.00066
	10.4167	0.000792								10.4167	3e-06					10.4167	0.001136
	10.4333	0.000891								10.4333	0.000128					10.4333	0.001472
	10.45	0.00085								10.45	0.000213					10.45	0.001907
	10.4667	0.00084								10.4667	0.000158					10.4667	0.002233
	10.4833	0.000779								10.4833	-5.7e-05					10.4833	0.002459
	10.5	0.000849								10.5	-0.0001					10.5	0.002215
	10.5167	0.000851								10.5167	-7.1e-05					10.5167	0.001823
	10.5333	0.000693								10.5333	9.2e-05					10.5333	0.00162
	10.55	0.000335								10.55	0.000305					10.55	0.001858
	10.5667	0.000107								10.5667	0.000277					10.5667	0.001915
	10.5833	-0.00022								10.5833	6e-05					10.5833	0.001573
	10.6	-0.00043								10.6	-0.00016					10.6	0.001641
	10.6167	-0.00057								10.6167	-0.00021					10.6167	0.002021
	10.6333	-0.0007								10.6333	-0.00021					10.6333	0.002321
	10.65	-0.00067								10.65	-0.00025					10.65	0.00212
	10.6667	-0.00055								10.6667	-0.00028					10.6667	0.00164
	10.6833	-0.00059								10.6833	-0.00042					10.6833	0.001349
	10.7	-0.00071								10.7	-0.00033					10.7	0.00128
	10.7167	-0.00072								10.7167	-0.00034					10.7167	0.001362
	10.7333	-0.00066								10.7333	-0.00041					10.7333	0.001533
	10.75	-0.00065								10.75	-0.00043					10.75	0.001395
	10.7667	-0.00076								10.7667	-0.00033					10.7667	0.001367
	10.7833	-0.00079								10.7833	-0.00036					10.7833	0.001029
	10.8	-0.00083								10.8	-0.00031					10.8	0.001171
	10.8167	-0.00074								10.8167	-6.8e-05					10.8167	0.001166
	10.8333	-0.00078								10.8333	0.000126					10.8333	0.00111
	10.85	-0.00077								10.85	9e-05					10.85	0.000764
	10.8667	-0.00039								10.8667	-9.6e-05					10.8667	0.000658
	10.8833	-0.0001								10.8833	-0.00012					10.8833	0.000852
	10.9	-0.00018								10.9	0.00025					10.9	0.000417
	10.9167	-0.00033								10.9167	0.000232					10.9167	0.000234
	10.9333	-0.00064								10.9333	-5.6e-05					10.9333	0.0004
	10.95	-0.00071								10.95	-0.00029					10.95	4.7e-05
	10.9667	-0.00128								10.9667	-0.0003					10.9667	-0.00047
	10.9833	-0.0009								10.9833	-0.00055					10.9833	-0.00091
	11	-0.0008								11	-0.00092					11	-0.00054
	11.0167	0.000655								11.0167	-0.00309					11.0167	-0.00056
	11.0333	0.002921								11.0333	-0.00146					11.0333	-0.00281
	11.05	-0.01742								11.05	-0.01601					11.05	-0.00527
	11.0667	-0.02604								11.0667	-0.01711					11.0667	-0.0037
	11.0833	-0.0269								11.0833	-0.00744					11.0833	0.00427
	11.1	-0.04594								11.1	-0.003					11.1	0.00297
	11.1167	-0.06013								11.1167	-0.0032					11.1167	-0.00036
	11.1333	-0.07633								11.1333	-0.00501					11.1333	-0.00218
	11.15	-0.0874								11.15	-0.0054					11.15	-0.00239
	11.1667	-0.09883								11.1667	-0.00617					11.1667	-0.00108
	11.1833	-0.09835								11.1833	-0.0062					11.1833	-0.00056
	11.2	-0.09444								11.2	-0.00597					11.2	-0.00107
	11.2167	-0.08613								11.2167	-0.00542					11.2167	-0.00027
	11.2333	-0.07994								11.2333	-0.00503					11.2333	-6.2e-05
	11.25	-0.06921								11.25	-0.00441					11.25	0.00042
	11.2667	-0.0531								11.2667	-0.00368					11.2667	0.000822
	11.2833	-0.04122								11.2833	-0.00327					11.2833	0.001474
	11.3	-0.02761								11.3	-0.00305					11.3	0.001646
	11.3167	-0.01441								11.3167	-0.00228					11.3167	0.0018
	11.3333	-0.0054								11.3333	-0.00154					11.3333	0.002013
	11.35	0.001886								11.35	-0.00103					11.35	0.002436
	11.3667	0.007122								11.3667	-0.00056					11.3667	0.00288
	11.3833	0.011217								11.3833	0.000438					11.3833	0.002753
	11.4	0.014421								11.4	0.001405					11.4	0.002497
	11.4167	0.016694								11.4167	0.002093					11.4167	0.002351
	11.4333	0.018297								11.4333	0.00187					11.4333	0.002555
	11.45	0.01926								11.45	0.001988					11.45	0.00286
	11.4667	0.019813								11.4667	0.002085					11.4667	0.003154
	11.4833	0.020246								11.4833	0.002373					11.4833	0.003248
	11.5	0.021078								11.5	0.002651					11.5	0.003183
	11.5167	0.022019								11.5167	0.002909					11.5167	0.003038
	11.5333	0.02245								11.5333	0.003047					11.5333	0.003142
	11.55	0.022881								11.55	0.003285					11.55	0.002987
	11.5667	0.022931								11.5667	0.003563					11.5667	0.002752
	11.5833	0.022902								11.5833	0.003802					11.5833	0.002787
	11.6	0.022603								11.6	0.0038					11.6	0.002752
	11.6167	0.022002								11.6167	0.00342					11.6167	0.002737
	11.6333	0.021371								11.6333	0.003209					11.6333	0.002803
	11.65	0.020901								11.65	0.003079					11.65	0.002898
	11.6667	0.02037								11.6667	0.003048					11.6667	0.002973
	11.6833	0.019859								11.6833	0.003028					11.6833	0.002968
	11.7	0.019298								11.7	0.003018					11.7	0.003054
	11.7167	0.018697								11.7167	0.003249					11.7167	0.003129
	11.7333	0.018085								11.7333	0.00337					11.7333	0.003114
	11.75	0.017573								11.75	0.003332					11.75	0.002929
	11.7667	0.017082								11.7667	0.003363					11.7667	0.002785
	11.7833	0.01658								11.7833	0.003154					11.7833	0.00261
	11.8	0.015948								11.8	0.003126					11.8	0.002545
	11.8167	0.015246								11.8167	0.00325					11.8167	0.00254
	11.8333	0.014514								11.8333	0.003153					11.8333	0.002465
	11.85	0.013802								11.85	0.002857					11.85	0.0027
	11.8667	0.013149								11.8667	0.002491					11.8667	0.002805
	11.8833	0.012617								11.8833	0.002104					11.8833	0.00276
	11.9	0.012115								11.9	0.001839					11.9	0.002545
	11.9167	0.011623								11.9167	0.001465					11.9167	0.002399
	11.9333	0.01108								11.9333	0.001411					11.9333	0.002533
	11.95	0.010708								11.95	0.001278					11.95	0.002708
	11.9667	0.010056								11.9667	0.001084					11.9667	0.002682
	11.9833	0.009564								11.9833	0.00082					11.9833	0.002656
	12	0.008952								12	0.000618					12	0.00254
	12.0167	0.00824								12.0167	0.000388					12.0167	0.002644
	12.0333	0.007648								12.0333	0.000377					12.0333	0.002787
	12.05	0.007126								12.05	0.000297					12.05	0.003011
	12.0667	0.006584								12.0667	0.000187					12.0667	0.002934
	12.0833	0.006242								12.0833	4.6e-05					12.0833	0.002638
	12.1	0.005691								12.1	4.8e-05					12.1	0.002841
	12.1167	0.00518								12.1167	0.000101					12.1167	0.003053
	12.1333	0.004829								12.1333	1.4e-05					12.1333	0.003095
	12.15	0.004658								12.15	-6.2e-05					12.15	0.003288
	12.1667	0.004547								12.1667	-0.00027					12.1667	0.00314
	12.1833	0.004377								12.1833	-2.6e-05					12.1833	0.003332
	12.2	0.004106								12.2	0.000199					12.2	0.003854
	12.2167	0.003737								12.2167	0.000386					12.2167	0.003975
	12.2333	0.003327								12.2333	0.000373					12.2333	0.004235
	12.25	0.003038								12.25	0.000331					12.25	0.004226
	12.2667	0.002908								12.2667	0.000338					12.2667	0.004087
	12.2833	0.002779								12.2833	0.000375					12.2833	0.003928
	12.3	0.00261								12.3	0.000354					12.3	0.003798
	12.3167	0.002592								12.3167	0.000455					12.3167	0.003637
	12.3333	0.002575								12.3333	0.000406					12.3333	0.003726
	12.35	0.002677								12.35	0.000387					12.35	0.003785
	12.3667	0.00264								12.3667	0.000598					12.3667	0.003944
	12.3833	0.002272								12.3833	0.000689					12.3833	0.003623
	12.4	0.002035								12.4	0.000521					12.4	0.003471
	12.4167	0.00196								12.4167	0.000476					12.4167	0.003778
	12.4333	0.001945								12.4333	0.00042					12.4333	0.004124
	12.45	0.00191								12.45	0.000245					12.45	0.004371
	12.4667	0.001615								12.4667	0.000179					12.4667	0.004568
	12.4833	0.00133								12.4833	-7.7e-05					12.4833	0.005005
	12.5	0.001145								12.5	-6.2e-05					12.5	0.005121
	12.5167	0.001053								12.5167	-0.00023					12.5167	0.004975
	12.5333	0.000831								12.5333	-0.00041					12.5333	0.005229
	12.55	0.000768								12.55	-0.00046					12.55	0.005634
	12.5667	0.000836								12.5667	-0.00036					12.5667	0.006308
	12.5833	0.000844								12.5833	-0.00037					12.5833	0.006853
	12.6	0.000773								12.6	-0.00043					12.6	0.007046
	12.6167	0.000454								12.6167	-0.00036					12.6167	0.006888
	12.6333	0.000245								12.6333	-0.00034					12.6333	0.006919
	12.65	5.6e-05								12.65	-0.00059					12.65	0.007201
	12.6667	-0.00011								12.6667	-0.00042					12.6667	0.007353
	12.6833	-0.00036								12.6833	-0.00044					12.6833	0.007604
	12.7	-0.00039								12.7	-0.00039					12.7	0.007965
	12.7167	-0.00012								12.7167	-0.00051					12.7167	0.008443
	12.7333	-5e-05								12.7333	-0.00049					12.7333	0.008312
	12.75	-3.5e-05								12.75	-0.00031					12.75	0.008051
	12.7667	0.00012								12.7667	-0.00026					12.7667	0.007829
	12.7833	9.5e-05								12.7833	-0.00019					12.7833	0.007448
	12.8	0.000242								12.8	-0.00016					12.8	0.007015
	12.8167	0.000281								12.8167	0					12.8167	0.00657
	12.8333	0.000451								12.8333	7.9e-05					12.8333	0.006006
	12.85	0.00058								12.85	1.7e-05					12.85	0.005551
	12.8667	0.00071								12.8667	-8.4e-05					12.8667	0.005336
	12.8833	0.000499								12.8833	-5e-06					12.8833	0.005151
	12.9	0.00029								12.9	-3.7e-05					12.9	0.004975
	12.9167	0.000335								12.9167	5.3e-05					12.9167	0.005057
	12.9333	0.000319								12.9333	0.000292					12.9333	0.004918
	12.95	0.000404								12.95	0.000281					12.95	0.00468
	12.9667	0.000538								12.9667	0.00031					12.9667	0.004262
	12.9833	0.000543								12.9833	0.00022					12.9833	0.004143
	13	0.000699								13	0.000299					13	0.003753
	13.0167	0.000858								13.0167	0.0003					13.0167	0.003471
	13.0333	0.000966								13.0333	0.00014					13.0333	0.003589
	13.05	0.001075								13.05	0.00024					13.05	0.003966
	13.0667	0.000964								13.0667	0.00033					13.0667	0.003804
	13.0833	0.000993								13.0833	0.00031					13.0833	0.003511
	13.1	0.001003								13.1	0.000131					13.1	0.003348
	13.1167	0.000915								13.1167	8.2e-05					13.1167	0.003221
	13.1333	0.000727								13.1333	8.3e-05					13.1333	0.003314
	13.15	0.00034								13.15	0.000244					13.15	0.003728
	13.1667	-3.8e-05								13.1667	0.000395					13.1667	0.003791
	13.1833	-0.00022								13.1833	0.000386					13.1833	0.003634
	13.2	-0.0001								13.2	0.000457					13.2	0.003606
	13.2167	0.000118								13.2167	0.000538					13.2167	0.003395
	13.2333	0.000181								13.2333	0.000389					13.2333	0.003324
	13.25	6.3e-05								13.25	0.00017					13.25	0.003362
	13.2667	0.000246								13.2667	-4.9e-05					13.2667	0.003291
	13.2833	0.000158								13.2833	-0.00014					13.2833	0.00277
	13.3	3e-05								13.3	-0.00023					13.3	0.001897
	13.3167	-0.00034								13.3167	-0.00024					13.3167	0.001411
	13.3333	-0.00093								13.3333	-0.00029					13.3333	0.000625
	13.35	-0.00135								13.35	-0.00037					13.35	0.000459
	13.3667	-0.00154								13.3667	-0.00037					13.3667	0.000572
	13.3833	-0.0019								13.3833	-0.00033					13.3833	1.6e-05
	13.4	-0.00228								13.4	-9.4e-05					13.4	-0.0011
	13.4167	-0.00193								13.4167	-0.00032					13.4167	-0.00147
	13.4333	-0.00134								13.4333	-0.00058					13.4333	-0.00085
	13.45	-0.00204								13.45	-0.00098					13.45	-0.00147
	13.4667	-0.00271								13.4667	-0.00073					13.4667	-0.00185
	13.4833	-0.00328								13.4833	-0.00038					13.4833	-0.00049
	13.5	-0.00348								13.5	-0.00021					13.5	0.001769
	13.5167	-0.00287								13.5167	-0.0029					13.5167	0.002743
	13.5333	-0.00193								13.5333	-0.00569					13.5333	0.003506
	13.55	-0.01022								13.55	-0.00974					13.55	0.00092
	13.5667	-0.02267								13.5667	-0.00718					13.5667	1.4e-05
	13.5833	-0.02571								13.5833	-0.00655					13.5833	0.009427
	13.6	-0.03828								13.6	-0.00506					13.6	0.010529
	13.6167	-0.05722								13.6167	-0.00485					13.6167	0.007348
	13.6333	-0.07654								13.6333	-0.00519					13.6333	0.005837
	13.65	-0.09135								13.65	-0.00536					13.65	0.005707
	13.6667	-0.10154								13.6667	-0.00517					13.6667	0.006126
	13.6833	-0.10271								13.6833	-0.00522					13.6833	0.006735
	13.7	-0.09997								13.7	-0.00519					13.7	0.007172
	13.7167	-0.0957								13.7167	-0.00471					13.7167	0.007097
	13.7333	-0.08933								13.7333	-0.0038					13.7333	0.007002
	13.75	-0.07911								13.75	-0.00337					13.75	0.006537
	13.7667	-0.06653								13.7667	-0.00335					13.7667	0.006172
	13.7833	-0.05068								13.7833	-0.00341					13.7833	0.005857
	13.8	-0.03696								13.8	-0.00354					13.8	0.00613
	13.8167	-0.03068								13.8167	-0.00321					13.8167	0.006522
	13.8333	-0.01585								13.8333	-0.00285					13.8333	0.006413
	13.85	-0.00795								13.85	-0.00237					13.85	0.006184
	13.8667	-0.00104								13.8667	-0.00178					13.8667	0.006145
	13.8833	0.002518								13.8833	-0.0012					13.8833	0.005986
	13.9	0.005745								13.9	-0.00077					13.9	0.005906
	13.9167	0.00912								13.9167	-0.00036					13.9167	0.005924
	13.9333	0.012015								13.9333	6.2e-05					13.9333	0.005642
	13.95	0.01425								13.95	0.000411					13.95	0.00519
	13.9667	0.015044								13.9667	0.00078					13.9667	0.004758
	13.9833	0.015709								13.9833	0.00111					13.9833	0.004595
	14	0.016084								14	0.001198					14	0.004553
	14.0167	0.016996								14.0167	0.001495					14.0167	0.004498
	14.0333	0.018179								14.0333	0.001802					14.0333	0.004342
	14.05	0.018951								14.05	0.001969					14.05	0.004457
	14.0667	0.019324								14.0667	0.001986					14.0667	0.004602
	14.0833	0.019667								14.0833	0.002322					14.0833	0.004667
	14.1	0.020099								14.1	0.002769					14.1	0.004652
	14.1167	0.0199								14.1167	0.003033					14.1167	0.004574
	14.1333	0.019761								14.1333	0.003038					14.1333	0.004547
	14.15	0.019641								14.15	0.003252					14.15	0.00439
	14.1667	0.019202								14.1667	0.003767					14.1667	0.004332
	14.1833	0.018573								14.1833	0.004021					14.1833	0.004525
	14.2	0.018094								14.2	0.004105					14.2	0.004527
	14.2167	0.017833								14.2167	0.004287					14.2167	0.004387
	14.2333	0.017603								14.2333	0.004469					14.2333	0.004198
	14.25	0.017123								14.25	0.004781					14.25	0.003989
	14.2667	0.016123								14.2667	0.004873					14.2667	0.003989
	14.2833	0.015472								14.2833	0.004895					14.2833	0.00417
	14.3	0.015092								14.3	0.005266					14.3	0.00421
	14.3167	0.014661								14.3167	0.005376					14.3167	0.004099
	14.3333	0.01397								14.3333	0.005095					14.3333	0.004018
	14.35	0.013269								14.35	0.005024					14.35	0.003867
	14.3667	0.012359								14.3667	0.004804					14.3667	0.003616
	14.3833	0.011998								14.3833	0.004553					14.3833	0.003435
	14.4	0.011547								14.4	0.004312					14.4	0.003354
	14.4167	0.011306								14.4167	0.004059					14.4167	0.003462
	14.4333	0.010745								14.4333	0.003545					14.4333	0.00347
	14.45	0.010224								14.45	0.003022					14.45	0.003478
	14.4667	0.009724								14.4667	0.002609					14.4667	0.003346
	14.4833	0.009103								14.4833	0.002365					14.4833	0.003234
	14.5	0.008542								14.5	0.002501					14.5	0.002952
	14.5167	0.008012								14.5167	0.003045					14.5167	0.002769
	14.5333	0.007462								14.5333	0.003599					14.5333	0.002697
	14.55	0.007121								14.55	0.003653					14.55	0.002734
	14.5667	0.006801								14.5667	0.003577					14.5667	0.002462
	14.5833	0.006641								14.5833	0.003281					14.5833	0.002109
	14.6	0.006611								14.6	0.002994					14.6	0.001856
	14.6167	0.006482								14.6167	0.002645					14.6167	0.001593
	14.6333	0.006133								14.6333	0.002786					14.6333	0.00134
	14.65	0.005823								14.65	0.002917					14.65	0.001308
	14.6667	0.005534								14.6667	0.003008					14.6667	0.001285
	14.6833	0.005415								14.6833	0.002999					14.6833	0.001372
	14.7	0.005197								14.7	0.002889					14.7	0.001469
	14.7167	0.004729								14.7167	0.002827					14.7167	0.001426
	14.7333	0.004162								14.7333	0.002935					14.7333	0.001324
	14.75	0.003824								14.75	0.002903					14.75	0.001021
	14.7667	0.003657								14.7667	0.002811					14.7667	0.000719
	14.7833	0.00353								14.7833	0.002519					14.7833	0.000536
	14.8	0.003513								14.8	0.002176					14.8	0.000484
	14.8167	0.003318								14.8167	0.001701					14.8167	0.000582
	14.8333	0.003283								14.8333	0.001256					14.8333	0.00094
	14.85	0.003208								14.85	0.000831					14.85	0.001118
	14.8667	0.003012								14.8667	0.000445					14.8667	0.001216
	14.8833	0.002697								14.8833	0.00024					14.8833	0.001274
	14.9	0.002493								14.9	1.4e-05					14.9	0.001462
	14.9167	0.002251								14.9167	-0.00017					14.9167	0.001511
	14.9333	0.001878								14.9333	-0.00017					14.9333	0.00172
	14.95	0.001696								14.95	-0.00023					14.95	0.00175
	14.9667	0.001604								14.9667	-0.00038					14.9667	0.001609
	14.9833	0.001502								14.9833	-0.00071					14.9833	0.001558
	15	0.0015								15	-0.00079					15	0.001487
	15.0167	0.001202								15.0167	-0.00068					15.0167	0.001558
	15.0333	0.001083								15.0333	-0.00067					15.0333	0.001779
	15.05	0.001104								15.05	-0.00062					15.05	0.00148
	15.0667	0.001205								15.0667	-0.00067					15.0667	0.00117
	15.0833	0.001377								15.0833	-0.00077					15.0833	0.001041
	15.1	0.001419								15.1	-0.00086					15.1	0.000932
	15.1167	0.001144								15.1167	-0.00086					15.1167	0.001015
	15.1333	0.000849								15.1333	-0.00078					15.1333	0.000868
	15.15	0.000764								15.15	-0.0009					15.15	0.00048
	15.1667	0.00062								15.1667	-0.00104					15.1667	4.3e-05
	15.1833	0.000625								15.1833	-0.00114					15.1833	-0.00029
	15.2	0.000571								15.2	-0.0011					15.2	-0.00038
	15.2167	0.000451								15.2167	-0.00102					15.2167	-0.00041
	15.2333	0.00039								15.2333	-0.00085					15.2333	-0.00048
	15.25	0.00038								15.25	-0.00058					15.25	-0.00094
	15.2667	0.00046								15.2667	-0.00036					15.2667	-0.0014
	15.2833	0.000509								15.2833	-0.00022					15.2833	-0.00157
	15.3	0.00052								15.3	-5.1e-05					15.3	-0.00169
	15.3167	0.000633								15.3167	0.000137					15.3167	-0.00182
	15.3333	0.000747								15.3333	0.000214					15.3333	-0.00213
	15.35	0.0008								15.35	0.000191					15.35	-0.00263
	15.3667	0.000624								15.3667	0.000178					15.3667	-0.00294
	15.3833	0.000517								15.3833	0.000266					15.3833	-0.00299
	15.4	0.000352								15.4	0.000474					15.4	-0.00477
	15.4167	9.8e-05								15.4167	0.000717					15.4167	-0.00523
	15.4333	1.4e-05								15.4333	0.00105					15.4333	-0.00557
	15.45	0.00021								15.45	0.001203					15.45	-0.0054
	15.4667	0.000127								15.4667	0.001425					15.4667	-0.00522
	15.4833	0.000163								15.4833	0.001718					15.4833	-0.00461
	15.5	0.000129								15.5	0.001802					15.5	-0.00417
	15.5167	7e-06								15.5167	0.001843					15.5167	-0.00381
	15.5333	4.4e-05								15.5333	0.001904					15.5333	-0.00339
	15.55	0.000221								15.55	0.001834					15.55	-0.00348
	15.5667	0.000378								15.5667	0.001555					15.5667	-0.00294
	15.5833	0.000245								15.5833	0.001256					15.5833	-0.00237
	15.6	-2.8e-05								15.6	0.001038					15.6	-0.00211
	15.6167	-0.00015								15.6167	0.000867					15.6167	-0.0018
	15.6333	-0.00016								15.6333	0.000655					15.6333	-0.00156
	15.65	-0.00031								15.65	0.000774					15.65	-0.00118
	15.6667	-0.00054								15.6667	0.000873					15.6667	-0.00087
	15.6833	-0.00063								15.6833	0.000822					15.6833	-0.00081
	15.7	-0.00049								15.7	0.000631					15.7	-0.00066
	15.7167	-0.00041								15.7167	0.000477					15.7167	-0.0004
	15.7333	-0.00037								15.7333	6.2e-05					15.7333	-0.00025
	15.75	-0.00047								15.75	-0.00031					15.75	-0.00014
	15.7667	-0.00056								15.7667	-0.00053					15.7667	-3.8e-05
	15.7833	-0.00058								15.7833	-0.0006					15.7833	-5e-06
	15.8	-0.00027								15.8	-0.00068					15.8	0.00013
	15.8167	-9.1e-05								15.8167	-0.00085					15.8167	0.000419
	15.8333	-0.00025								15.8333	-0.0009					15.8333	0.000668
	15.85	-0.00054								15.85	-0.00072					15.85	0.000697
	15.8667	-0.00078								15.8667	-0.00073					15.8667	0.000576
	15.8833	-0.00105								15.8833	-0.00056					15.8833	0.000575
	15.9	-0.00079								15.9	-0.00048					15.9	0.000625
	15.9167	-0.00108								15.9167	-0.00047					15.9167	0.00066
	15.9333	-0.00125								15.9333	-0.00069					15.9333	0.001124
	15.95	-0.00125								15.95	-0.00057					15.95	0.001548
	15.9667	-0.00099								15.9667	0.000207					15.9667	0.002193
	15.9833	-0.00127								15.9833	0.00046					15.9833	0.002647
	16	-0.00335								16	0.000274					16	0.002953
	16.0167	-0.00412								16.0167	0.00015					16.0167	0.001102
	16.0333	-0.0021								16.0333	-0.0034					16.0333	0.001832
	16.05	-0.01131								16.05	-0.007					16.05	0.000952
	16.0667	-0.02618								16.0667	-0.00655					16.0667	0.002091
	16.0833	-0.02884								16.0833	-0.00628					16.0833	0.001051
	16.1	-0.04484								16.1	-0.00607					16.1	0.000191
	16.1167	-0.06434								16.1167	-0.00637					16.1167	-0.00041
	16.1333	-0.08246								16.1333	-0.00647					16.1333	-0.00027
	16.15	-0.09688								16.15	-0.0066					16.15	0.000885
	16.1667	-0.10637								16.1667	-0.00665					16.1667	0.001679
	16.1833	-0.11435								16.1833	-0.00642					16.1833	0.001634
	16.2	-0.10716								16.2	-0.00624					16.2	0.001299
	16.2167	-0.09919								16.2167	-0.00594					16.2167	0.002268
	16.2333	-0.09112								16.2333	-0.00526					16.2333	0.002877
	16.25	-0.08704								16.25	-0.00483					16.25	0.002755
	16.2667	-0.07761								16.2667	-0.00455					16.2667	0.002284
	16.2833	-0.06543								16.2833	-0.00433					16.2833	0.002403
	16.3	-0.05134								16.3	-0.00401					16.3	0.002503
	16.3167	-0.04205								16.3167	-0.00374					16.3167	0.003025
	16.3333	-0.03115								16.3333	-0.00343					16.3333	0.003268
	16.35	-0.01724								16.35	-0.00286					16.35	0.002991
	16.3667	-0.01127								16.3667	-0.00232					16.3667	0.002774
	16.3833	-0.0075								16.3833	-0.0019					16.3833	0.002456
	16.4	-0.0027								16.4	-0.00159					16.4	0.00221
	16.4167	0.00108								16.4167	-0.00128					16.4167	0.001896
	16.4333	0.004247								16.4333	-0.00081					16.4333	0.001612
	16.45	0.006675								16.45	-0.00035					16.45	0.001428
	16.4667	0.007933								16.4667	0.000122					16.4667	0.001085
	16.4833	0.00928								16.4833	0.000435					16.4833	0.000901
	16.5	0.010688								16.5	0.000717					16.5	0.000848
	16.5167	0.011545								16.5167	0.00097					16.5167	0.000917
	16.5333	0.012843								16.5333	0.000973					16.5333	0.001026
	16.55	0.014341								16.55	0.000906					16.55	0.001195
	16.5667	0.015818								16.5667	0.000779					16.5667	0.001275
	16.5833	0.017106								16.5833	0.000562					16.5833	0.001334
	16.6	0.017573								16.6	0.000705					16.6	0.001444
	16.6167	0.017312								16.6167	0.000938					16.6167	0.001425
	16.6333	0.01707								16.6333	0.001112					16.6333	0.001457
	16.65	0.016969								16.65	0.001145					16.65	0.001369
	16.6667	0.016967								16.6667	0.001158					16.6667	0.001441
	16.6833	0.016776								16.6833	0.001091					16.6833	0.001563
	16.7	0.016514								16.7	0.000915					16.7	0.001645
	16.7167	0.016075								16.7167	0.000888					16.7167	0.001489
	16.7333	0.015995								16.7333	0.000941					16.7333	0.001583
	16.75	0.015875								16.75	0.000864					16.75	0.001717
	16.7667	0.015435								16.7667	0.000827					16.7667	0.001911
	16.7833	0.014886								16.7833	0.000661					16.7833	0.002185
	16.8	0.014336								16.8	0.000474					16.8	0.002089
	16.8167	0.01394								16.8167	0.000297					16.8167	0.001985
	16.8333	0.013363								16.8333	0.000109					16.8333	0.00181
	16.85	0.012606								16.85	-0.00017					16.85	0.001846
	16.8667	0.011929								16.8667	-0.00016					16.8667	0.001992
	16.8833	0.011522								16.8833	1.8e-05					16.8833	0.001828
	16.9	0.011346								16.9	0.00031					16.9	0.001533
	16.9167	0.011142								16.9167	0.000422					16.9167	0.00128
	16.9333	0.010839								16.9333	0.000234					16.9333	0.000957
	16.95	0.010586								16.95	6e-06					16.95	0.000824
	16.9667	0.010263								16.9667	-0.00022					16.9667	0.000741
	16.9833	0.00965								16.9833	-0.00038					16.9833	0.000838
	17	0.009297								17	-0.00051					17	0.000905
	17.0167	0.008769								17.0167	-0.00044					17.0167	0.000893
	17.0333	0.008441								17.0333	-0.00029					17.0333	0.00098
	17.05	0.007982								17.05	-4.6e-05					17.05	0.001078
	17.0667	0.007354								17.0667	0.000374					17.0667	0.001206
	17.0833	0.006886								17.0833	0.000615					17.0833	0.001183
	17.1	0.006578								17.1	0.000716					17.1	0.001221
	17.1167	0.006285								17.1167	0.000775					17.1167	0.001119
	17.1333	0.005742								17.1333	0.000854					17.1333	0.001177
	17.15	0.00531								17.15	0.001003					17.15	0.001315
	17.1667	0.005197								17.1667	0.001212					17.1667	0.001563
	17.1833	0.005145								17.1833	0.001511					17.1833	0.001661
	17.2	0.005072								17.2	0.0015					17.2	0.00168
	17.2167	0.004917								17.2167	0.001457					17.2167	0.001727
	17.2333	0.004431								17.2333	0.001424					17.2333	0.001825
	17.25	0.003865								17.25	0.001591					17.25	0.001863
	17.2667	0.003599								17.2667	0.001699					17.2667	0.001901
	17.2833	0.003373								17.2833	0.001746					17.2833	0.001879
	17.3	0.003207								17.3	0.001763					17.3	0.001897
	17.3167	0.003039								17.3167	0.001727					17.3167	0.001865
	17.3333	0.002931								17.3333	0.001772					17.3333	0.001712
	17.35	0.002822								17.35	0.001787					17.35	0.001499
	17.3667	0.002804								17.3667	0.001722					17.3667	0.001487
	17.3833	0.002865								17.3833	0.001446					17.3833	0.001344
	17.4	0.002908								17.4	0.001251					17.4	0.001262
	17.4167	0.002918								17.4167	0.001333					17.4167	0.001238
	17.4333	0.002908								17.4333	0.001385					17.4333	0.001284
	17.45	0.002879								17.45	0.001347					17.45	0.001441
	17.4667	0.002729								17.4667	0.001369					17.4667	0.001407
	17.4833	0.002549								17.4833	0.001351					17.4833	0.001294
	17.5	0.00234								17.5	0.001243					17.5	0.00097
	17.5167	0.0021								17.5167	0.000952					17.5167	0.000825
	17.5333	0.00178								17.5333	0.000841					17.5333	0.00063
	17.55	0.001479								17.55	0.00083					17.55	0.000475
	17.5667	0.001299								17.5667	0.000698					17.5667	0.00046
	17.5833	0.001409								17.5833	0.000467					17.5833	0.000475
	17.6	0.001409								17.6	0.000326					17.6	0.00054
	17.6167	0.001279								17.6167	0.000251					17.6167	0.000603
	17.6333	0.000909								17.6333	0.000127					17.6333	0.000616
	17.65	0.000859								17.65	4.2e-05					17.65	0.000709
	17.6667	0.000699								17.6667	-0.00014					17.6667	0.001002
	17.6833	0.000409								17.6833	-3.7e-05					17.6833	0.001295
	17.7	0.00018								17.7	-0.00018					17.7	0.001228
	17.7167	0.000199								17.7167	-0.00028					17.7167	0.001269
	17.7333	0.000429								17.7333	-0.00041					17.7333	0.001459
	17.75	0.000418								17.75	-0.00051					17.75	0.00162
	17.7667	0.000398								17.7667	-0.00046					17.7667	0.001691
	17.7833	0.000507								17.7833	-0.00044					17.7833	0.001682
	17.8	0.000887								17.8	-0.00055					17.8	0.001672
	17.8167	0.000955								17.8167	-0.00062					17.8167	0.0018
	17.8333	0.001242								17.8333	-0.00049					17.8333	0.001778
	17.85	0.00164								17.85	-0.00049					17.85	0.001836
	17.8667	0.001647								17.8667	-0.00066					17.8667	0.002064
	17.8833	0.001374								17.8833	-0.00062					17.8833	0.002202
	17.9	0.001112								17.9	-0.00074					17.9	0.00248
	17.9167	0.000995								17.9167	-0.00076					17.9167	0.002634
	17.9333	0.000987								17.9333	-0.00057					17.9333	0.002919
	17.95	0.000859								17.95	-0.00038					17.95	0.003154
	17.9667	0.000872								17.9667	-0.00016					17.9667	0.003149
	17.9833	0.000734								17.9833	-5e-05					17.9833	0.003063
	18	0.000356								18	-0.00026					18	0.003248
	18.0167	0.000519								18.0167	-0.00037					18.0167	0.003289
	18.0333	0.000421								18.0333	-0.0002					18.0333	0.00288
	18.05	4e-06								18.05	-2e-06					18.05	0.002791
	18.0667	-0.0005								18.0667	0.000109					18.0667	0.002612
	18.0833	-0.0008								18.0833	0.000131					18.0833	0.002573
	18.1	-0.00084								18.1	7.2e-05					18.1	0.002874
	18.1167	-0.00112								18.1167	8.2e-05					18.1167	0.003071
	18.1333	-0.00119								18.1333	2.3e-05					18.1333	0.002848
	18.15	-0.00112								18.15	1.3e-05					18.15	0.002765
	18.1667	-0.00119								18.1667	4e-06					18.1667	0.002232
	18.1833	-0.00115								18.1833	-4.6e-05					18.1833	0.001569
	18.2	-0.00113								18.2	5.5e-05					18.2	0.001145
	18.2167	-0.00118								18.2167	0.000336					18.2167	0.000708
	18.2333	-0.00117								18.2333	0.000457					18.2333	0.00032
	18.25	-0.00143								18.25	0.000548					18.25	-0.00036
	18.2667	-0.00124								18.2667	0.000499					18.2667	-0.00048
	18.2833	-0.00091								18.2833	0.0006					18.2833	-0.00059
	18.3	-0.00121								18.3	0.000651					18.3	-0.00087
	18.3167	-0.0013								18.3167	0.000554					18.3167	-0.0008
	18.3333	-0.00106								18.3333	0.000507					18.3333	-0.00086
	18.35	-0.0011								18.35	0.000389					18.35	-0.00102
	18.3667	-0.00091								18.3667	0.000332					18.3667	-0.00126
	18.3833	-0.00056								18.3833	0.000255					18.3833	-0.00145
	18.4	-0.00068								18.4	7.8e-05					18.4	-0.00193
	18.4167	-0.00115								18.4167	0.000303					18.4167	-0.002
	18.4333	-0.00117								18.4333	0.000688					18.4333	-0.00167
	18.45	-0.00124								18.45	0.000804					18.45	-0.00147
	18.4667	-0.00161								18.4667	0.000469					18.4667	-0.0011
	18.4833	-0.00324								18.4833	-0.00042					18.4833	-0.00132
	18.5	-0.0017								18.5	-0.00157					18.5	-0.00144
	18.5167	-0.00042								18.5167	-0.00082					18.5167	-0.00034
	18.5333	0.001975								18.5333	-0.00226					18.5333	-0.00085
	18.55	-0.00432								18.55	-0.00912					18.55	-0.00853
	18.5667	-0.02071								18.5667	-0.00717					18.5667	-0.01255
	18.5833	-0.02258								18.5833	-0.00796					18.5833	-0.00374
	18.6	-0.02889								18.6	-0.00767					18.6	0.000562
	18.6167	-0.04797								18.6167	-0.0075					18.6167	-0.00221
	18.6333	-0.0669								18.6333	-0.00737					18.6333	-0.00415
	18.65	-0.08517								18.65	-0.00725					18.65	-0.005
	18.6667	-0.09627								18.6667	-0.0076					18.6667	-0.0044
	18.6833	-0.11154								18.6833	-0.00759					18.6833	-0.00338
	18.7	-0.11136								18.7	-0.00699					18.7	-0.00282
	18.7167	-0.10627								18.7167	-0.00634					18.7167	-0.0028
	18.7333	-0.1002								18.7333	-0.00547					18.7333	-0.00187
	18.75	-0.09337								18.75	-0.00487					18.75	-0.00148
	18.7667	-0.08281								18.7667	-0.00502					18.7667	-0.00073
	18.7833	-0.07206								18.7833	-0.00494					18.7833	0.000124
	18.8	-0.06004								18.8	-0.00465					18.8	0.000116
	18.8167	-0.04989								18.8167	-0.00431					18.8167	0.000398
	18.8333	-0.04495								18.8333	-0.00379					18.8333	0.000651
	18.85	-0.03359								18.85	-0.00333					18.85	0.000393
	18.8667	-0.01991								18.8667	-0.00267					18.8667	0.000545
	18.8833	-0.01079								18.8833	-0.00215					18.8833	0.001037
	18.9	-0.00647								18.9	-0.00181					18.9	0.001309
	18.9167	-0.00283								18.9167	-0.00135					18.9167	0.001512
	18.9333	-0.00038								18.9333	-0.00076					18.9333	0.001765
	18.95	0.001356								18.95	-0.00015					18.95	0.001667
	18.9667	0.003362								18.9667	0.000556					18.9667	0.00132
	18.9833	0.004908								18.9833	0.000831					18.9833	0.001153
	19	0.005864								19	0.001107					19	0.001166
	19.0167	0.006676								19.0167	0.001313					19.0167	0.00104
	19.0333	0.007667								19.0333	0.00132					19.0333	0.000875
	19.05	0.008488								19.05	0.001267					19.05	0.000929
	19.0667	0.009519								19.0667	0.001334					19.0667	0.000724
	19.0833	0.010521								19.0833	0.00131					19.0833	0.000669
	19.1	0.011112								19.1	0.001457					19.1	0.000663
	19.1167	0.01187								19.1167	0.001585					19.1167	0.000711
	19.1333	0.012308								19.1333	0.001613					19.1333	0.000589
	19.15	0.012526								19.15	0.001691					19.15	0.000567
	19.1667	0.012824								19.1667	0.001689					19.1667	0.000804
	19.1833	0.013302								19.1833	0.001588					19.1833	0.000782
	19.2	0.01368								19.2	0.001606					19.2	0.00059
	19.2167	0.013956								19.2167	0.001655					19.2167	0.000482
	19.2333	0.014082								19.2333	0.001644					19.2333	0.000544
	19.25	0.014158								19.25	0.001443					19.25	0.000616
	19.2667	0.014164								19.2667	0.001242					19.2667	0.000528
	19.2833	0.01413								19.2833	0.001292					19.2833	0.000441
	19.3	0.014016								19.3	0.001151					19.3	0.000393
	19.3167	0.013892								19.3167	0.001391					19.3167	0.00059
	19.3333	0.013727								19.3333	0.001551					19.3333	0.000658
	19.35	0.013173								19.35	0.001471					19.35	0.000625
	19.3667	0.012679								19.3667	0.001442					19.3667	0.000503
	19.3833	0.012335								19.3833	0.001482					19.3833	0.00042
	19.4	0.01192								19.4	0.001392					19.4	0.000628
	19.4167	0.011607								19.4167	0.001233					19.4167	0.000741
	19.4333	0.011324								19.4333	0.001294					19.4333	0.000694
	19.45	0.010771								19.45	0.001305					19.45	0.000758
	19.4667	0.010347								19.4667	0.001326					19.4667	0.000791
	19.4833	0.010104								19.4833	0.001347					19.4833	0.000724
	19.5	0.009781								19.5	0.001228					19.5	0.000628
	19.5167	0.00922								19.5167	0.001169					19.5167	0.000587
	19.5333	0.008619								19.5333	0.001141					19.5333	0.000456
	19.55	0.007869								19.55	0.001053					19.55	0.000355
	19.5667	0.007168								19.5667	0.001144					19.5667	0.000244
	19.5833	0.006597								19.5833	0.001136					19.5833	2.3e-05
	19.6	0.006187								19.6	0.001137					19.6	-0.00012
	19.6167	0.00584								19.6167	0.00108					19.6167	-5.5e-05
	19.6333	0.005463								19.6333	0.001102					19.6333	-2.1e-05
	19.65	0.005087								19.65	0.001014					19.65	3e-06
	19.6667	0.00469								19.6667	0.000876					19.6667	7e-06
	19.6833	0.004424								19.6833	0.000938					19.6833	2.1e-05
	19.7	0.004047								19.7	0.00092					19.7	5.5e-05
	19.7167	0.003766								19.7167	0.000842					19.7167	0.000243
	19.7333	0.003665								19.7333	0.000914					19.7333	0.000251
	19.75	0.003324								19.75	0.000847					19.75	0.000259
	19.7667	0.002882								19.7667	0.000819					19.7667	0.000357
	19.7833	0.002591								19.7833	0.000801					19.7833	0.000244
	19.8	0.00231								19.8	0.000804					19.8	0.000212
	19.8167	0.002086								19.8167	0.000766					19.8167	0.000113
	19.8333	0.002022								19.8333	0.000709					19.8333	0.000114
	19.85	0.001838								19.85	0.000551					19.85	0.000155
	19.8667	0.001544								19.8667	0.000353					19.8667	0.000166
	19.8833	0.00149								19.8833	0.000246					19.8833	0.000157
	19.9	0.001475								19.9	0.000148					19.9	0.000258
	19.9167	0.001469								19.9167	-0.00019					19.9167	0.000251
	19.9333	0.001314								19.9333	-0.00043					19.9333	6.4e-05
	19.95	0.001188								19.95	-0.00059					19.95	3.6e-05
	19.9667	0.001183								19.9667	-0.00062					19.9667	9e-06
	19.9833	0.001187								19.9833	-0.00069					19.9833	2e-06
	20	0.001151								20	-0.00086					20	-0.00022
	20.0167	0.001045								20.0167	-0.00076					20.0167	-0.00048
	20.0333	0.001159								20.0333	-0.00053					20.0333	-0.00052
	20.05	0.001193								20.05	-0.00048					20.05	-0.00055
	20.0667	0.000978								20.0667	-0.00046					20.0667	-0.00051
	20.0833	0.000872								20.0833	-0.00055					20.0833	-0.00055
	20.1	0.001006								20.1	-0.00073					20.1	-0.00046
	20.1167	0.001169								20.1167	-0.00092					20.1167	-0.00044
	20.1333	0.001243								20.1333	-0.00097					20.1333	-0.00054
	20.15	0.001097								20.15	-0.00085					20.15	-0.00076
	20.1667	0.000661								20.1667	-0.0007					20.1667	-0.00085
	20.1833	0.000485								20.1833	-0.00061					20.1833	-0.00096
	20.2	0.000559								20.2	-0.00052					20.2	-0.00086
	20.2167	0.000451								20.2167	-0.00043					20.2167	-0.00053
	20.2333	0.000304								20.2333	-0.00031					20.2333	-0.00046
	20.25	-5.4e-05								20.25	-3.1e-05					20.25	-0.0005
	20.2667	-0.00015								20.2667	0.00017					20.2667	-0.00014
	20.2833	-0.00032								20.2833	0.000241					20.2833	0.000159
	20.3	-0.00045								20.3	6.2e-05					20.3	0.000471
	20.3167	-0.0002								20.3167	-0.00011					20.3167	0.000282
	20.3333	-0.00013								20.3333	-0.00029					20.3333	2.2e-05
	20.35	-2.2e-05								20.35	-0.0006					20.35	9.3e-05
	20.3667	3.7e-05								20.3667	-0.00066					20.3667	-0.00011
	20.3833	0.000115								20.3833	-0.00069					20.3833	0.000194
	20.4	0.000324								20.4	-0.00049					20.4	0.000894
	20.4167	0.000356								20.4167	-0.00031					20.4167	0.000844
	20.4333	1.8e-05								20.4333	-0.00011					20.4333	0.000784
	20.45	-0.00016								20.45	7.7e-05					20.45	0.000793
	20.4667	-0.00015								20.4667	0.000247					20.4667	0.000643
	20.4833	-0.0002								20.4833	0.000237					20.4833	0.000282
	20.5	-4.2e-05								20.5	0.000138					20.5	0.000132
	20.5167	8.2e-05								20.5167	0.000149					20.5167	-0.00015
	20.5333	0.000116								20.5333	8.9e-05					20.5333	-0.00047
	20.55	0.0001								20.55	0.00014					20.55	-0.00085
	20.5667	0.000134								20.5667	0.000181					20.5667	-0.00082
	20.5833	0.000288								20.5833	0.000272					20.5833	-0.00075
	20.6	0.000372								20.6	0.000383					20.6	-0.00113
	20.6167	0.000416								20.6167	0.000395					20.6167	-0.00107
	20.6333	0.000319								20.6333	0.000496					20.6333	-0.00114
	20.65	0.000233								20.65	0.000578					20.65	-0.00122
	20.6667	0.000157								20.6667	0.00087					20.6667	-0.00116
	20.6833	8e-05								20.6833	0.000872					20.6833	-0.00101
	20.7	6.4e-05								20.7	0.000754					20.7	-0.00091
	20.7167	-2.6e-05								20.7167	0.000796					20.7167	-0.00099
	20.7333	-0.00034								20.7333	0.000439					20.7333	-0.00119
	20.75	-0.00036								20.75	0.000132					20.75	-0.0005
	20.7667	-0.00011								20.7667	-5.6e-05					20.7667	-0.00012
	20.7833	-0.00015								20.7833	-0.0001					20.7833	7.6e-05
	20.8	-0.00032								20.8	-0.00026					20.8	0.000261
	20.8167	-0.00042								20.8167	-0.00041					20.8167	0.000496
	20.8333	-0.00058								20.8333	-0.00037					20.8333	0.001041
	20.85	-0.00073								20.85	-0.00024					20.85	0.001717
	20.8667	-0.00092								20.8667	-0.00021					20.8667	0.001442
	20.8833	-0.00094								20.8833	-0.0004					20.8833	0.001077
	20.9	-0.00122								20.9	-0.00056					20.9	0.001372
	20.9167	-0.00153								20.9167	-0.00045					20.9167	0.001299
	20.9333	-0.00165								20.9333	-0.00052					20.9333	0.001405
	20.95	-0.00205								20.95	-0.00058					20.95	0.000871
	20.9667	-0.00238								20.9667	1.8e-05					20.9667	-0.0005
	20.9833	-0.00342								20.9833	0.00075					20.9833	-0.00126
	21	-0.00391								21	0.001023					21	-0.00183
	21.0167	-0.00325								21.0167	0.001285					21.0167	-0.00148
	21.0333	-0.001								21.0333	-0.0007					21.0333	-0.00173
	21.05	-0.00689								21.05	-0.00451					21.05	-0.00471
	21.0667	-0.02427								21.0667	-0.00324					21.0667	-0.00387
	21.0833	-0.02899								21.0833	-0.00294					21.0833	-0.00434
	21.1	-0.04098								21.1	-0.00351					21.1	-0.00497
	21.1167	-0.05836								21.1167	-0.00384					21.1167	-0.00464
	21.1333	-0.07595								21.1333	-0.00371					21.1333	-0.00417
	21.15	-0.08983								21.15	-0.00355					21.15	-0.00357
	21.1667	-0.10274								21.1667	-0.00356					21.1667	-0.00332
	21.1833	-0.10908								21.1833	-0.00346					21.1833	-0.00283
	21.2	-0.1089								21.2	-0.00353					21.2	-0.00197
	21.2167	-0.10791								21.2167	-0.00327					21.2167	-0.00153
	21.2333	-0.1028								21.2333	-0.00267					21.2333	-0.00152
	21.25	-0.09631								21.25	-0.00228					21.25	-0.00137
	21.2667	-0.08992								21.2667	-0.00222					21.2667	-0.00128
	21.2833	-0.08201								21.2833	-0.00215					21.2833	-0.00103
	21.3	-0.06783								21.3	-0.00194					21.3	-0.00027
	21.3167	-0.05749								21.3167	-0.00169					21.3167	0.000501
	21.3333	-0.04402								21.3333	-0.00125					21.3333	0.000821
	21.35	-0.03539								21.35	-0.00081					21.35	0.00092
	21.3667	-0.02752								21.3667	-0.0005					21.3667	0.00068
	21.3833	-0.02418								21.3833	-0.00025					21.3833	0.00072
	21.4	-0.02021								21.4	-9.3e-05					21.4	0.000819
	21.4167	-0.01617								21.4167	-1.3e-05					21.4167	0.00085
	21.4333	-0.01167								21.4333	2.8e-05					21.4333	0.00099
	21.45	-0.00797								21.45	0.000168					21.45	0.00104
	21.4667	-0.00422								21.4667	0.000409					21.4667	0.00113
	21.4833	-0.0002								21.4833	0.00077					21.4833	0.00113
	21.5	0.001989								21.5	0.00119					21.5	0.00104
	21.5167	0.003992								21.5167	0.00133					21.5167	0.00116
	21.5333	0.005585								21.5333	0.001421					21.5333	0.00127
	21.55	0.006758								21.55	0.001551					21.55	0.00139
	21.5667	0.007511								21.5667	0.001611					21.5667	0.00129
	21.5833	0.008394								21.5833	0.001612					21.5833	0.001261
	21.6	0.009257								21.6	0.001522					21.6	0.001281
	21.6167	0.009937								21.6167	0.001412					21.6167	0.001131
	21.6333	0.010717								21.6333	0.001352					21.6333	0.000981
	21.65	0.011288								21.65	0.001203					21.65	0.001161
	21.6667	0.011668								21.6667	0.001153					21.6667	0.000601
	21.6833	0.011768								21.6833	0.001193					21.6833	0.000391
	21.7	0.011899								21.7	0.001123					21.7	0.000131
	21.7167	0.012198								21.7167	0.001183					21.7167	6.1e-05
	21.7333	0.012456								21.7333	0.001223					21.7333	3.1e-05
	21.75	0.012455								21.75	0.001213					21.75	-0.00011
	21.7667	0.012314								21.7667	0.001133					21.7667	-0.00062
	21.7833	0.012052								21.7833	0.000903					21.7833	-0.00094
	21.8	0.011741								21.8	0.000733					21.8	-0.00066
	21.8167	0.011399								21.8167	0.000353					21.8167	-0.00084
	21.8333	0.010907								21.8333	-5.7e-05					21.8333	-0.0013
	21.85	0.010275								21.85	-0.00019					21.85	-0.00152
	21.8667	0.009822								21.8667	-0.00031					21.8667	-0.00173
	21.8833	0.00944								21.8833	-0.00045					21.8833	-0.00182
	21.9	0.009148								21.9	-0.00063					21.9	-0.00144
	21.9167	0.008986								21.9167	-0.00066					21.9167	-0.00103
	21.9333	0.008614								21.9333	-0.00056					21.9333	-0.00084
	21.95	0.008452								21.95	-0.00065					21.95	-0.00124
	21.9667	0.00837								21.9667	-0.00066					21.9667	-0.0015
	21.9833	0.008198								21.9833	-0.00061					21.9833	-0.00126
	22	0.007886								22	-0.00071					22	-0.00123
	22.0167	0.007515								22.0167	-0.00087					22.0167	-0.00118
	22.0333	0.007154								22.0333	-0.00085					22.0333	-0.00112
	22.05	0.006533								22.05	-0.00093					22.05	-0.00115
	22.0667	0.005953								22.0667	-0.00101					22.0667	-0.00118
	22.0833	0.005642								22.0833	-0.00107					22.0833	-0.00117
	22.1	0.005281								22.1	-0.00086					22.1	-0.00118
	22.1167	0.004901								22.1167	-0.00064					22.1167	-0.00118
	22.1333	0.004542								22.1333	-0.00045					22.1333	-0.00088
	22.15	0.004203								22.15	-9.6e-05					22.15	-0.00057
	22.1667	0.003934								22.1667	0.000255					22.1667	-0.0005
	22.1833	0.003865								22.1833	0.000305					22.1833	-0.00051
	22.2	0.003746								22.2	0.000315					22.2	-0.00053
	22.2167	0.00357								22.2167	0.000135					22.2167	-0.00044
	22.2333	0.003353								22.2333	2.6e-05					22.2333	-0.00048
	22.25	0.003047								22.25	4.6e-05					22.25	-0.0004
	22.2667	0.002881								22.2667	-8.4e-05					22.2667	-0.00037
	22.2833	0.002525								22.2833	0.000117					22.2833	-0.00019
	22.3	0.002108								22.3	3.7e-05					22.3	-8.6e-05
	22.3167	0.001855								22.3167	-6.2e-05					22.3167	-6.2e-05
	22.3333	0.001583								22.3333	-5.2e-05					22.3333	0.000212
	22.35	0.00143								22.35	-5.1e-05					22.35	0.000186
	22.3667	0.001248								22.3667	-8e-05					22.3667	0.00031
	22.3833	0.001225								22.3833	-6e-05					22.3833	0.000253
	22.4	0.001203								22.4	-0.00011					22.4	0.000307
	22.4167	0.000964								22.4167	-5.8e-05					22.4167	0.00024
	22.4333	0.000646								22.4333	-0.00032					22.4333	8.2e-05
	22.45	0.000368								22.45	-0.00052					22.45	2.5e-05
	22.4667	0.00035								22.4667	-0.00062					22.4667	-7.3e-05
	22.4833	0.000492								22.4833	-0.00081					22.4833	-0.00023
	22.5	0.000654								22.5	-0.00085					22.5	-0.00028
	22.5167	0.000711								22.5167	-0.0009					22.5167	-0.00014
	22.5333	0.000779								22.5333	-0.00098					22.5333	4e-06
	22.55	0.000886								22.55	-0.00096					22.55	-5.6e-05
	22.5667	0.000914								22.5667	-0.00094					22.5667	-0.00022
	22.5833	0.000891								22.5833	-0.00101					22.5833	-0.00038
	22.6	0.000829								22.6	-0.00088					22.6	-0.00034
	22.6167	0.000821								22.6167	-0.00103					22.6167	-0.00043
	22.6333	0.000794								22.6333	-0.00095					22.6333	-0.00066
	22.65	0.000617								22.65	-0.00059					22.65	-0.00062
	22.6667	0.000591								22.6667	-0.00039					22.6667	-0.0005
	22.6833	0.000564								22.6833	-0.00022					22.6833	-0.00038
	22.7	0.000507								22.7	-4.5e-05					22.7	-0.00023
	22.7167	0.000504								22.7167	9e-06					22.7167	-0.0001
	22.7333	0.000502								22.7333	0.000253					22.7333	-0.00014
	22.75	0.00067								22.75	0.000466					22.75	-0.0002
	22.7667	0.000908								22.7667	0.00073					22.7667	-0.00029
	22.7833	0.001106								22.7833	0.000884					22.7833	-0.00033
	22.8	0.000994								22.8	0.000857					22.8	-0.00043
	22.8167	0.000624								22.8167	0.000724					22.8167	-0.00037
	22.8333	0.000285								22.8333	0.00068					22.8333	-0.0003
	22.85	-2.5e-05								22.85	0.000667					22.85	-0.0003
	22.8667	-0.00024								22.8667	0.000724					22.8667	-0.00032
	22.8833	-0.00044								22.8833	0.000871					22.8833	-0.00024
	22.9	-0.00053								22.9	0.000817					22.9	-5.7e-05
	22.9167	-0.00061								22.9167	0.000717					22.9167	-9e-06
	22.9333	-0.00068								22.9333	0.000617					22.9333	9.8e-05
	22.95	-0.00061								22.95	0.000587					22.95	0.000266
	22.9667	-0.00039								22.9667	0.000637					22.9667	0.000533
	22.9833	-0.0003								22.9833	0.000327					22.9833	0.000801
	23	-0.00033								23	8.7e-05					23	0.000978
	23.0167	-0.00029								23.0167	-0.00013					23.0167	0.001077
	23.0333	-0.0002								23.0333	-0.00017					23.0333	0.001026
	23.05	-8.3e-05								23.05	-0.00019					23.05	0.000914
	23.0667	-0.0002								23.0667	-0.0003					23.0667	0.001023
	23.0833	-0.00041								23.0833	-0.00038					23.0833	0.001332
	23.1	-0.00061								23.1	-0.00038					23.1	0.001671
	23.1167	-0.00064								23.1167	-0.00043					23.1167	0.00152
	23.1333	-0.00054								23.1333	-0.0005					23.1333	0.001301
	23.15	-0.00036								23.15	-0.00041					23.15	0.001311
	23.1667	-0.00024								23.1667	-0.00038					23.1667	0.001571
	23.1833	-6.5e-05								23.1833	-0.00031					23.1833	0.001501
	23.2	0.000119								23.2	-0.00023					23.2	0.000811
	23.2167	0.000269								23.2167	-5.6e-05					23.2167	0.000321
	23.2333	0.000209								23.2333	0.00015					23.2333	0.000261
	23.25	0.000198								23.25	0.000235					23.25	0.000222
	23.2667	0.000177								23.2667	0.000201					23.2667	-0.00021
	23.2833	-4.4e-05								23.2833	0.000187					23.2833	-0.00099
	23.3	-0.00023								23.3	5.3e-05					23.3	-0.00177
	23.3167	-0.0003								23.3167	0.000159					23.3167	-0.00205
	23.3333	-0.00027								23.3333	0.000296					23.3333	-0.0019
	23.35	-0.00039								23.35	0.000263					23.35	-0.0018
	23.3667	-0.00069								23.3667	9e-05					23.3667	-0.00178
	23.3833	-0.00086								23.3833	-3e-06					23.3833	-0.00171
	23.4	-0.00072								23.4	-0.00011					23.4	-0.00172
	23.4167	-0.0009								23.4167	1.2e-05					23.4167	-0.00196
	23.4333	-0.00087								23.4333	-0.0001					23.4333	-0.0015
	23.45	-0.00133								23.45	-0.00033					23.45	-0.00067
	23.4667	-0.00162								23.4667	-0.00095					23.4667	-0.00046
	23.4833	-0.00179								23.4833	-0.00086					23.4833	-0.00012
	23.5	-0.00164								23.5	-0.00059					23.5	-0.00101
	23.5167	-0.00321								23.5167	-0.00176					23.5167	-0.00128
	23.5333	-0.0025								23.5333	-0.00049					23.5333	-0.00068
	23.55	-0.00294								23.55	-0.0039					23.55	-0.00608
	23.5667	-0.02356								23.5667	-0.00372					23.5667	-0.00635
	23.5833	-0.0283								23.5833	-0.00312					23.5833	-0.00473
	23.6	-0.03579								23.6	-0.00314					23.6	-0.0039
	23.6167	-0.05097								23.6167	-0.00297					23.6167	-0.00525
	23.6333	-0.06396								23.6333	-0.00326					23.6333	-0.00495
	23.65	-0.0836								23.65	-0.00313					23.65	-0.00388
	23.6667	-0.10015								23.6667	-0.00268					23.6667	-0.00235
	23.6833	-0.10416								23.6833	-0.00221					23.6833	-0.00223
	23.7	-0.10586								23.7	-0.00224					23.7	-0.00186
	23.7167	-0.10853								23.7167	-0.00187					23.7167	-0.00129
	23.7333	-0.10694								23.7333	-0.00126					23.7333	-0.00059
	23.75	-0.10127								23.75	-0.001					23.75	-0.00013
	23.7667	-0.09379								23.7667	-0.00083					23.7667	0.000112
	23.7833	-0.08862								23.7833	-0.00051					23.7833	-7.4e-05
	23.8	-0.07661								23.8	-0.00037					23.8	-0.00019
	23.8167	-0.06854								23.8167	-0.00035					23.8167	0.000227
	23.8333	-0.05854								23.8333	-0.00017					23.8333	0.000613
	23.85	-0.04477								23.85	5.2e-05					23.85	0.000889
	23.8667	-0.03738								23.8667	0.00028					23.8667	0.001166
	23.8833	-0.03322								23.8833	0.000748					23.8833	0.000962
	23.9	-0.02796								23.9	0.001306					23.9	0.000828
	23.9167	-0.02262								23.9167	0.001544					23.9167	0.000657
	23.9333	-0.01841								23.9333	0.001752					23.9333	0.000446
	23.95	-0.01495								23.95	0.00175					23.95	0.000315
	23.9667	-0.01214								23.9667	0.001618					23.9667	0.000254
	23.9833	-0.00935								23.9833	0.001586					23.9833	0.000293
	24	-0.00732								24	0.001544					24	0.000292
	24.0167	-0.0059								24.0167	0.001512					24.0167	0.000274
	24.0333	-0.00386								24.0333	0.0017					24.0333	7.7e-05
	24.05	-0.00149								24.05	0.001658					24.05	-5.1e-05
	24.0667	-0.00053								24.0667	0.001485					24.0667	-0.00013
	24.0833	0.000679								24.0833	0.001713					24.0833	-0.00012
	24.1	0.002211								24.1	0.001631					24.1	-2.2e-05
	24.1167	0.003552								24.1167	0.001478					24.1167	0.000115
	24.1333	0.004454								24.1333	0.001695					24.1333	0.000253
	24.15	0.005156								24.15	0.001732					24.15	0.000161
	24.1667	0.005787								24.1667	0.001669					24.1667	0.000288
	24.1833	0.006259								24.1833	0.001986					24.1833	0.000536
	24.2	0.00687								24.2	0.001903					24.2	0.000684
	24.2167	0.007242								24.2167	0.00142					24.2167	0.000617
	24.2333	0.007174								24.2333	0.001217					24.2333	0.000761
	24.25	0.007056								24.25	0.001073					24.25	0.000885
	24.2667	0.006889								24.2667	0.001					24.2667	0.000949
	24.2833	0.006831								24.2833	0.001206					24.2833	0.001132
	24.3	0.006773								24.3	0.001283					24.3	0.001246
	24.3167	0.006726								24.3167	0.001098					24.3167	0.001096
	24.3333	0.00678								24.3333	0.001174					24.3333	0.000907
	24.35	0.006774								24.35	0.00108					24.35	0.001018
	24.3667	0.006658								24.3667	0.001425					24.3667	0.000899
	24.3833	0.006501								24.3833	0.001491					24.3833	0.00093
	24.4	0.006345								24.4	0.001127					24.4	0.001081
	24.4167	0.006071								24.4167	0.001152					24.4167	0.001247
	24.4333	0.005867								24.4333	0.001226					24.4333	0.001455
	24.45	0.005594								24.45	0.001471					24.45	0.001614
	24.4667	0.00548								24.4667	0.001926					24.4667	0.001542
	24.4833	0.005467								24.4833	0.001981					24.4833	0.00141
	24.5	0.005233								24.5	0.001565					24.5	0.001238
	24.5167	0.005012								24.5167	0.001589					24.5167	0.000871
	24.5333	0.004803								24.5333	0.001843					24.5333	0.000716
	24.55	0.004563								24.55	0.002166					24.55	0.00073
	24.5667	0.004423								24.5667	0.0018					24.5667	0.000535
	24.5833	0.004383								24.5833	0.001164					24.5833	0.000319
	24.6	0.004313								24.6	0.000847					24.6	6.4e-05
	24.6167	0.004347								24.6167	0.00062					24.6167	0.000101
	24.6333	0.004362								24.6333	0.000552					24.6333	0
	24.65	0.004407								24.65	0.000575					24.65	0.000228
	24.6667	0.004302								24.6667	0.000417					24.6667	0.000467
	24.6833	0.004206								24.6833	0.000459					24.6833	0.000386
	24.7	0.004101								24.7	0.000632					24.7	0.000264
	24.7167	0.004								24.7167	0.000983					24.7167	0.000224
	24.7333	0.003681								24.7333	0.000844					24.7333	-9.6e-05
	24.75	0.003322								24.75	0.000565					24.75	-0.00033
	24.7667	0.003062								24.7667	0.000246					24.7667	-0.00017
	24.7833	0.002803								24.7833	0.000167					24.7833	-0.00034
	24.8	0.002574								24.8	-1.2e-05					24.8	-0.00026
	24.8167	0.002199								24.8167	0.000138					24.8167	-3.4e-05
	24.8333	0.002016								24.8333	0.000547					24.8333	-7.5e-05
	24.85	0.001764								24.85	0.000876					24.85	3.4e-05
	24.8667	0.001521								24.8667	0.001146					24.8667	0.000104
	24.8833	0.001349								24.8833	0.001405					24.8833	0.000123
	24.9	0.001126								24.9	0.001475					24.9	0.000113
	24.9167	0.000999								24.9167	0.001643					24.9167	-0.00014
	24.9333	0.001034								24.9333	0.00179					24.9333	-0.00057
	24.95	0.00096								24.95	0.001908					24.95	-0.00086
	24.9667	0.000815								24.9667	0.002246					24.9667	-0.00114
	24.9833	0.00058								24.9833	0.002404					24.9833	-0.00138
	25	0.000515								25	0.002431					25	-0.00136
	25.0167	0.000587								25.0167	0.002278					25.0167	-0.00117
	25.0333	0.000511								25.0333	0.002174					25.0333	-0.00112
	25.05	0.000525								25.05	0.002089					25.05	-0.00143
	25.0667	0.000539								25.0667	0.002095					25.0667	-0.00145
	25.0833	0.000553								25.0833	0.002201					25.0833	-0.00128
	25.1	0.000467								25.1	0.002387					25.1	-0.00115
	25.1167	0.000537								25.1167	0.002591					25.1167	-0.00112
	25.1333	0.000481								25.1333	0.002685					25.1333	-0.00134
	25.15	0.000674								25.15	0.002699					25.15	-0.00114
	25.1667	0.000817								25.1667	0.002583					25.1667	-0.00092
	25.1833	0.000991								25.1833	0.002537					25.1833	-0.00085
	25.2	0.001144								25.2	0.002471					25.2	-0.00076
	25.2167	0.001153								25.2167	0.002313					25.2167	-0.00073
	25.2333	0.001195								25.2333	0.002205					25.2333	-0.00058
	25.25	0.001167								25.25	0.002007					25.25	-0.00032
	25.2667	0.000939								25.2667	0.001988					25.2667	-0.00016
	25.2833	0.000681								25.2833	0.00198					25.2833	-8.3e-05
	25.3	0.000593								25.3	0.002052					25.3	0.000115
	25.3167	0.00069								25.3167	0.002182					25.3167	0.00028
	25.3333	0.000758								25.3333	0.002311					25.3333	0.000373
	25.35	0.000567								25.35	0.002521					25.35	0.000506
	25.3667	0.000396								25.3667	0.00275					25.3667	0.000669
	25.3833	0.000225								25.3833	0.00274					25.3833	0.000692
	25.4	8.3e-05								25.4	0.002849					25.4	0.000635
	25.4167	0.000195								25.4167	0.002857					25.4167	0.000595
	25.4333	0.000257								25.4333	0.002444					25.4333	0.000404
	25.45	0.000239								25.45	0.002041					25.45	0.000342
	25.4667	0.000231								25.4667	0.001838					25.4667	0.000271
	25.4833	0.000104								25.4833	0.001505					25.4833	0.00014
	25.5	5.6e-05								25.5	0.001392					25.5	-5.2e-05
	25.5167	2.8e-05								25.5167	0.001357					25.5167	3.5e-05
	25.5333	1e-06								25.5333	0.001322					25.5333	-3.1e-05
	25.55	-0.00012								25.55	0.001376					25.55	-0.00017
	25.5667	-0.00018								25.5667	0.00149					25.5667	-0.00026
	25.5833	-0.00021								25.5833	0.001575					25.5833	-8.6e-05
	25.6	-0.00023								25.6	0.001519					25.6	0.000179
	25.6167	-0.00027								25.6167	0.001472					25.6167	0.000451
	25.6333	-0.00026								25.6333	0.001434					25.6333	0.000593
	25.65	-0.00032								25.65	0.001195					25.65	0.000664
	25.6667	-0.00036								25.6667	0.000927					25.6667	0.000495
	25.6833	-0.00027								25.6833	0.000699					25.6833	0.000227
	25.7	-8e-06								25.7	0.00045					25.7	0.000128
	25.7167	4.6e-05								25.7167	0.00041					25.7167	0.000287
	25.7333	-5.3e-05								25.7333	0.000479					25.7333	0.000485
	25.75	-0.00032								25.75	0.000488					25.75	0.000382
	25.7667	-0.00045								25.7667	0.000647					25.7667	0.00029
	25.7833	-0.00066								25.7833	0.000645					25.7833	0.000368
	25.8	-0.00078								25.8	0.000604					25.8	0.000636
	25.8167	-0.00097								25.8167	0.000541					25.8167	0.000521
	25.8333	-0.00117								25.8333	0.000547					25.8333	0.000155
	25.85	-0.00132								25.85	0.000403					25.85	-6.1e-05
	25.8667	-0.00143								25.8667	0.000298					25.8667	-6.7e-05
	25.8833	-0.00146								25.8833	-2.6e-05					25.8833	-6.3e-05
	25.9	-0.00139								25.9	-0.00038					25.9	-0.00048
	25.9167	-0.00138								25.9167	-0.0007					25.9167	-0.00102
	25.9333	-0.00184								25.9333	-0.00078					25.9333	-0.00137
	25.95	-0.00263								25.95	-0.00083					25.95	-0.00152
	25.9667	-0.00261								25.9667	-0.00146					25.9667	-0.00178
	25.9833	-0.00247								25.9833	-0.00169					25.9833	-0.00217
	26	-0.00315								26	-0.00141					26	-0.00198
	26.0167	-0.00359								26.0167	-0.00194					26.0167	-0.00095
	26.0333	-0.00457								26.0333	0.000548					26.0333	-0.00116
	26.05	-0.01144								26.05	-0.00694					26.05	-0.00572
	26.0667	-0.01854								26.0667	-0.01695					26.0667	-0.00418
	26.0833	-0.02441								26.0833	-0.00815					26.0833	-0.00487
	26.1	-0.03043								26.1	-0.00211					26.1	-0.00582
	26.1167	-0.04499								26.1167	-0.00102					26.1167	-0.00672
	26.1333	-0.06181								26.1333	-0.001					26.1333	-0.00618
	26.15	-0.076								26.15	-0.00161					26.15	-0.00573
	26.1667	-0.08824								26.1667	-0.00197					26.1667	-0.00722
	26.1833	-0.09866								26.1833	-0.00211					26.1833	-0.00732
	26.2	-0.10115								26.2	-0.00195					26.2	-0.00414
	26.2167	-0.10242								26.2167	-0.00174					26.2167	-0.00104
	26.2333	-0.10144								26.2333	-0.00131					26.2333	0.000649
	26.25	-0.09924								26.25	-0.00081					26.25	0.000997
	26.2667	-0.09629								26.2667	-0.00035					26.2667	0.001155
	26.2833	-0.08997								26.2833	-0.00024					26.2833	0.001073
	26.3	-0.07851								26.3	0.000271					26.3	0.001011
	26.3167	-0.06867								26.3167	0.000609					26.3167	0.001226
	26.3333	-0.05983								26.3333	0.000656					26.3333	0.001731
	26.35	-0.05214								26.35	0.000633					26.35	0.002186
	26.3667	-0.04574								26.3667	0.0007					26.3667	0.002571
	26.3833	-0.03894								26.3833	0.000737					26.3833	0.002596
	26.4	-0.03281								26.4	0.000914					26.4	0.00246
	26.4167	-0.02659								26.4167	0.001352					26.4167	0.002444
	26.4333	-0.02227								26.4333	0.00176					26.4333	0.002296
	26.45	-0.01934								26.45	0.002077					26.45	0.002368
	26.4667	-0.01694								26.4667	0.002415					26.4667	0.00246
	26.4833	-0.01415								26.4833	0.002523					26.4833	0.002552
	26.5	-0.0121								26.5	0.002721					26.5	0.002824
	26.5167	-0.00985								26.5167	0.00283					26.5167	0.003175
	26.5333	-0.0067								26.5333	0.002499					26.5333	0.003025
	26.55	-0.00461								26.55	0.002209					26.55	0.002575
	26.5667	-0.00387								26.5667	0.001878					26.5667	0.002935
	26.5833	-0.00287								26.5833	0.001698					26.5833	0.003055
	26.6	-0.00211								26.6	0.001817					26.6	0.003285
	26.6167	-0.00151								26.6167	0.001638					26.6167	0.002954
	26.6333	-0.00075								26.6333	0.00128					26.6333	0.002552
	26.65	0.000183								26.65	0.001262					26.65	0.002841
	26.6667	0.001012								26.6667	0.001554					26.6667	0.003309
	26.6833	0.001882								26.6833	0.002006					26.6833	0.003257
	26.7	0.002421								26.7	0.002158					26.7	0.002975
	26.7167	0.003031								26.7167	0.002102					26.7167	0.002893
	26.7333	0.003512								26.7333	0.001967					26.7333	0.00313
	26.75	0.003753								26.75	0.001643					26.75	0.003207
	26.7667	0.004023								26.7667	0.001248					26.7667	0.003174
	26.7833	0.004294								26.7833	0.000983					26.7833	0.003051
	26.8	0.004595								26.8	0.000918					26.8	0.003228
	26.8167	0.004917								26.8167	0.000816					26.8167	0.003584
	26.8333	0.005331								26.8333	0.000796					26.8333	0.00336
	26.85	0.005845								26.85	0.001035					26.85	0.003216
	26.8667	0.006049								26.8667	0.001045					26.8667	0.003832
	26.8833	0.006053								26.8833	0.001164					26.8833	0.004689
	26.9	0.006047								26.9	0.001014					26.9	0.004825
	26.9167	0.006083								26.9167	0.000936					26.9167	0.00507
	26.9333	0.006022								26.9333	0.000961					26.9333	0.005686
	26.95	0.005971								26.95	0.001015					26.95	0.006372
	26.9667	0.00601								26.9667	0.00087					26.9667	0.006668
	26.9833	0.005798								26.9833	0.000614					26.9833	0.007183
	27	0.005447								27	0.000329					27	0.006859
	27.0167	0.00525								27.0167	0.000216					27.0167	0.006545
	27.0333	0.005145								27.0333	0.000167					27.0333	0.00695
	27.05	0.00496								27.05	1.7e-05					27.05	0.007866
	27.0667	0.004636								27.0667	-9.3e-05					27.0667	0.008052
	27.0833	0.004361								27.0833	-0.0001					27.0833	0.007067
	27.1	0.004036								27.1	-4.3e-05					27.1	0.005853
	27.1167	0.003637								27.1167	1e-05					27.1167	0.005209
	27.1333	0.00338								27.1333	-1.4e-05					27.1333	0.004915
	27.15	0.003154								27.15	0.000102					27.15	0.003801
	27.1667	0.003008								27.1667	0.000248					27.1667	0.002788
	27.1833	0.002762								27.1833	0.000364					27.1833	0.002364
	27.2	0.002435								27.2	0.0004					27.2	0.00193
	27.2167	0.002245								27.2167	0.000259					27.2167	0.001517
	27.2333	0.001929								27.2333	0.000251					27.2333	0.000574
	27.25	0.001733								27.25	0.000413					27.25	-9.9e-05
	27.2667	0.001507								27.2667	0.000504					27.2667	-0.0002
	27.2833	0.001401								27.2833	0.000486					27.2833	-0.0003
	27.3	0.001355								27.3	0.000708					27.3	-0.00053
	27.3167	0.001415								27.3167	0.000952					27.3167	-0.00098
	27.3333	0.001441								27.3333	0.000969					27.3333	-0.00104
	27.35	0.001446								27.35	0.000957					27.35	-0.00093
	27.3667	0.001392								27.3667	0.000994					27.3667	-0.00066
	27.3833	0.001337								27.3833	0.001031					27.3833	-0.00052
	27.4	0.001163								27.4	0.001058					27.4	-0.00081
	27.4167	0.001074								27.4167	0.001007					27.4167	-0.00066
	27.4333	0.001191								27.4333	0.000958					27.4333	-0.00058
	27.45	0.001097								27.45	0.000889					27.45	-0.00052
	27.4667	0.001024								27.4667	0.00077					27.4667	-0.00023
	27.4833	0.00092								27.4833	0.000461					27.4833	-7.8e-05
	27.5	0.000677								27.5	0.000262					27.5	0.000132
	27.5167	0.000308								27.5167	-6.6e-05					27.5167	0.000383
	27.5333	7.3e-05								27.5333	-0.00017					27.5333	0.000365
	27.55	-0.00012								27.55	-0.00035					27.55	0.000738
	27.5667	5.3e-05								27.5667	-0.00065					27.5667	0.00134
	27.5833	7.8e-05								27.5833	-0.00085					27.5833	0.001653
	27.6	0.000254								27.6	-0.00098					27.6	0.001855
	27.6167	0.000272								27.6167	-0.00101					27.6167	0.002059
	27.6333	3.2e-05								27.6333	-0.00083					27.6333	0.002184
	27.65	-0.00031								27.65	-0.00084					27.65	0.002189
	27.6667	-0.00056								27.6667	-0.00076					27.6667	0.001974
	27.6833	-0.00073								27.6833	-0.00085					27.6833	0.001619
	27.7	-0.00071								27.7	-0.0009					27.7	0.001654
	27.7167	-0.00067								27.7167	-0.00084					27.7167	0.001801
	27.7333	-0.00057								27.7333	-0.00077					27.7333	0.001789
	27.75	-0.00048								27.75	-0.0007					27.75	0.001577
	27.7667	-0.0006								27.7667	-0.00071					27.7667	0.001255
	27.7833	-0.00062								27.7833	-0.00067					27.7833	0.001233
	27.8	-0.00074								27.8	-0.00065					27.8	0.001191
	27.8167	-0.00083								27.8167	-0.00048					27.8167	0.000861
	27.8333	-0.00071								27.8333	-0.00052					27.8333	0.000633
	27.85	-0.00056								27.85	-0.00051					27.85	0.000344
	27.8667	-0.00031								27.8667	-0.0005					27.8667	0.000446
	27.8833	5.4e-05								27.8833	-0.00039					27.8833	0.000488
	27.9	0.000197								27.9	-8.9e-05					27.9	0.000379
	27.9167	0.000138								27.9167	0.000111					27.9167	0.000373
	27.9333	-7e-05								27.9333	0.00031					27.9333	0.000259
	27.95	-0.00015								27.95	0.000448					27.95	0.000114
	27.9667	-0.00017								27.9667	0.000397					27.9667	0
	27.9833	3e-06								27.9833	0.000255					27.9833	-1.5e-05
	28	0.000284								28	4e-06					28	1.1e-05
	28.0167	0.000454								28.0167	-3e-05					28.0167	-1e-06
	28.0333	0.000312								28.0333	-3.5e-05					28.0333	1.9e-05
	28.05	0.000281								28.05	-1e-06					28.05	8.9e-05
	28.0667	0.000199								28.0667	2.4e-05					28.0667	0.000339
	28.0833	4.7e-05								28.0833	7.9e-05					28.0833	0.000679
	28.1	3.6e-05								28.1	0.000173					28.1	0.000929
	28.1167	4.2e-05								28.1167	0.000356					28.1167	0.001041
	28.1333	0.000186								28.1333	0.000536					28.1333	0.001056
	28.15	0.00034								28.15	0.000427					28.15	0.000991
	28.1667	0.000394								28.1667	0.000547					28.1667	0.000906
	28.1833	0.000358								28.1833	0.000328					28.1833	0.00091
	28.2	0.000352								28.2	0.000128					28.2	0.000645
	28.2167	5.3e-05								28.2167	1.7e-05					28.2167	0.000252
	28.2333	-0.00017								28.2333	-4.7e-05					28.2333	-1.9e-05
	28.25	-0.0002								28.25	-0.00033					28.25	-3e-05
	28.2667	-9.4e-05								28.2667	-0.00085					28.2667	0.000179
	28.2833	-0.00015								28.2833	-0.00107					28.2833	0.000158
	28.3	-0.0002								28.3	-0.00107					28.3	-3.3e-05
	28.3167	-0.00034								28.3167	-0.00081					28.3167	0.000127
	28.3333	-0.0006								28.3333	-0.00039					28.3333	0.00021
	28.35	-0.00081								28.35	-0.00012					28.35	8.2e-05
	28.3667	-0.00095								28.3667	-6.3e-05					28.3667	-0.00019
	28.3833	-0.001								28.3833	-0.00016					28.3833	-0.00068
	28.4	-0.00106								28.4	-0.00017					28.4	-0.00126
	28.4167	-0.00114								28.4167	-0.00037					28.4167	-0.00132
	28.4333	-0.00144								28.4333	-0.00028					28.4333	-0.00098
	28.45	-0.00193								28.45	0.000175					28.45	-0.00058
	28.4667	-0.0023								28.4667	0.000422					28.4667	8.8e-05
	28.4833	-0.00298								28.4833	0.00149					28.4833	-0.0002
	28.5	-0.00316								28.5	0.002297					28.5	-0.00092
	28.5167	-0.00342								28.5167	0.000543					28.5167	-0.00186
	28.5333	-0.00191								28.5333	0.000307					28.5333	0.000351
	28.55	-0.00185								28.55	-0.0061					28.55	-0.00228
	28.5667	-0.01694								28.5667	-0.01034					28.5667	-0.00171
	28.5833	-0.02475								28.5833	-0.00376					28.5833	0.000262
	28.6	-0.02972								28.6	0.002834					28.6	0.001899
	28.6167	-0.04211								28.6167	0.001766					28.6167	0.000757
	28.6333	-0.05733								28.6333	0.000838					28.6333	0.000636
	28.65	-0.07178								28.65	0.000119					28.65	0.000395
	28.6667	-0.08171								28.6667	-0.00097					28.6667	0.000404
	28.6833	-0.09013								28.6833	-0.00152					28.6833	0.000503
	28.7	-0.09271								28.7	-0.00168					28.7	0.000722
	28.7167	-0.09302								28.7167	-0.00157					28.7167	0.001272
	28.7333	-0.09257								28.7333	-0.00172					28.7333	0.001803
	28.75	-0.08989								28.75	-0.00167					28.75	0.002104
	28.7667	-0.08738								28.7667	-0.00158					28.7667	0.001764
	28.7833	-0.08326								28.7833	-0.0017					28.7833	0.001305
	28.8	-0.07786								28.8	-0.00193					28.8	0.001396
	28.8167	-0.0656								28.8167	-0.00205					28.8167	0.001628
	28.8333	-0.05681								28.8333	-0.00212					28.8333	0.0018
	28.85	-0.05131								28.85	-0.00204					28.85	0.001763
	28.8667	-0.04576								28.8667	-0.00199					28.8667	0.001955
	28.8833	-0.04014								28.8833	-0.0018					28.8833	0.002147
	28.9	-0.03515								28.9	-0.00138					28.9	0.00223
	28.9167	-0.03043								28.9167	-0.00113					28.9167	0.001673
	28.9333	-0.02648								28.9333	-0.00086					28.9333	0.001467
	28.95	-0.02336								28.95	-0.00073					28.95	0.002051
	28.9667	-0.02028								28.9667	-0.00065					28.9667	0.002135
	28.9833	-0.01791								28.9833	-0.00053					28.9833	0.001738
	29	-0.0161								29	-0.0003					29	0.001012
	29.0167	-0.01442								29.0167	-0.00015					29.0167	0.000747
	29.0333	-0.01156								29.0333	0.000156					29.0333	0.000512
	29.05	-0.00905								29.05	0.000433					29.05	0.000337
	29.0667	-0.0078								29.0667	0.000609					29.0667	0.000602
	29.0833	-0.00651								29.0833	0.000445					29.0833	0.000927
	29.1	-0.00525								29.1	6.2e-05					29.1	0.000843
	29.1167	-0.00402								29.1167	-0.00026					29.1167	0.000838
	29.1333	-0.00292								29.1333	-5e-06					29.1333	0.000684
	29.15	-0.00198								29.15	0.000151					29.15	0.000691
	29.1667	-0.00117								29.1667	0.000258					29.1667	0.000767
	29.1833	-0.00046								29.1833	0.000155					29.1833	0.000623
	29.2	0.000278								29.2	0.000151					29.2	0.000449
	29.2167	0.000733								29.2167	8.9e-05					29.2167	0.000596
	29.2333	0.001057								29.2333	6.6e-05					29.2333	0.000593
	29.25	0.001221								29.25	-0.00013					29.25	0.00068
	29.2667	0.001475								29.2667	-0.00048					29.2667	0.000817
	29.2833	0.002099								29.2833	-0.00061					29.2833	0.000924
	29.3	0.002273								29.3	-0.00066					29.3	0.001081
	29.3167	0.002288								29.3167	-0.00055					29.3167	0.001299
	29.3333	0.002433								29.3333	-0.00032					29.3333	0.001336
	29.35	0.002779								29.35	-0.00023					29.35	0.001504
	29.3667	0.003084								29.3667	-0.00013					29.3667	0.001432
	29.3833	0.002969								29.3833	-0.0002					29.3833	0.00178
	29.4	0.002984								29.4	3.2e-05					29.4	0.001848
	29.4167	0.00279								29.4167	0.000473					29.4167	0.001606
	29.4333	0.002738								29.4333	0.000445					29.4333	0.001504
	29.45	0.002745								29.45	0.000448					29.45	0.001742
	29.4667	0.002613								29.4667	0.00025					29.4667	0.002081
	29.4833	0.00255								29.4833	0.000122					29.4833	0.002309
	29.5	0.002428								29.5	0.000125					29.5	0.001877
	29.5167	0.002397								29.5167	0.000269					29.5167	0.001586
	29.5333	0.002328								29.5333	0.000305					29.5333	0.001094
	29.55	0.002329								29.55	0.000571					29.55	0.000593
	29.5667	0.00237								29.5667	0.000748					29.5667	3.2e-05
	29.5833	0.002431								29.5833	0.000584					29.5833	-0.00016
	29.6	0.002402								29.6	0.00047					29.6	-0.00036
	29.6167	0.002135								29.6167	0.000359					29.6167	-0.00054
	29.6333	0.002211								29.6333	0.000299					29.6333	-0.00071
	29.65	0.002227								29.65	0.00028					29.65	-0.00047
	29.6667	0.002083								29.6667	0.000281					29.6667	-0.00062
	29.6833	0.001688								29.6833	5.2e-05					29.6833	-0.00085
	29.7	0.001064								29.7	-0.00018					29.7	-0.00079
	29.7167	0.000883								29.7167	-0.00043					29.7167	-0.00088
	29.7333	0.000874								29.7333	-0.00049					29.7333	-0.00098
	29.75	0.000936								29.75	-0.00039					29.75	-0.00097
	29.7667	0.001038								29.7667	-3.8e-05					29.7667	-0.00086
	29.7833	0.00094								29.7833	0.000307					29.7833	-0.00087
	29.8	0.000892								29.8	0.000513					29.8	-0.00075
	29.8167	0.000647								29.8167	0.00062					29.8167	-0.00071
	29.8333	0.000496								29.8333	0.000481					29.8333	-0.00084
	29.85	0.000605								29.85	0.000301					29.85	-0.00084
	29.8667	0.000774								29.8667	0.000111					29.8667	-0.00066
	29.8833	0.000753								29.8833	9.1e-05					29.8833	-0.00045
	29.9	0.000742								29.9	0.000181					29.9	-0.00025
	29.9167	0.000775								29.9167	0.000363					29.9167	5e-06
	29.9333	0.000742								29.9333	0.000398					29.9333	2.3e-05
	29.95	0.00066								29.95	0.000403					29.95	-0.00015
	29.9667	0.000617								29.9667	0.000247					29.9667	-2e-05
	29.9833	0.000685								29.9833	0.000262					29.9833	1.8e-05
	30	0.000803								30	0.000177					30	1.6e-05
	30.0167	0.001124								30.0167	0.000213					30.0167	-2.6e-05
	30.0333	0.001391								30.0333	0.000181					30.0333	-5.8e-05
	30.05	0.001499								30.05	0.00012					30.05	-9e-05
	30.0667	0.001596								30.0667	-0.00019					30.0667	-0.0001
	30.0833	0.001463								30.0833	-0.00023					30.0833	-0.00017
	30.1	0.00133								30.1	-3.5e-05					30.1	-0.0003
	30.1167	0.001171								30.1167	-0.00017					30.1167	-0.00028
	30.1333	0.001077								30.1333	-0.00029					30.1333	-0.00049
	30.15	0.000994								30.15	-0.00022					30.15	-0.00061
	30.1667	0.0009								30.1667	-0.00019					30.1667	-0.00038
	30.1833	0.000846								30.1833	-5.8e-05					30.1833	-0.00023
	30.2	0.000563								30.2	0.000133					30.2	-0.00011
	30.2167	0.000422								30.2167	0.000146					30.2167	-5.8e-05
	30.2333	0.000275								30.2333	0.0001					30.2333	2.8e-05
	30.25	6.9e-05								30.25	3.4e-05					30.25	-4.5e-05
	30.2667	8.2e-05								30.2667	4.8e-05					30.2667	-0.00019
	30.2833	0.000146								30.2833	0.000192					30.2833	0.000128
	30.3	2.9e-05								30.3	0.000236					30.3	0.000194
	30.3167	-0.00014								30.3167	0.00038					30.3167	0.00022
	30.3333	-0.00017								30.3333	0.000476					30.3333	0.000237
	30.35	-0.00025								30.35	0.000721					30.35	0.000553
	30.3667	-0.00015								30.3667	0.000917					30.3667	0.000689
	30.3833	-0.00025								30.3833	0.000823					30.3833	0.000835
	30.4	-0.0004								30.4	0.000738					30.4	0.000992
	30.4167	-0.00042								30.4167	0.000424					30.4167	0.001098
	30.4333	-0.00015								30.4333	0.00013					30.4333	0.001234
	30.45	2.5e-05								30.45	-5.4e-05					30.45	0.00172
	30.4667	0.000104								30.4667	-0.00015					30.4667	0.001735
	30.4833	2.2e-05								30.4833	-3.2e-05					30.4833	0.001551
	30.5	3.1e-05								30.5	4e-06					30.5	0.001407
	30.5167	-0.00013								30.5167	-3.1e-05					30.5167	0.001403
	30.5333	-0.00022								30.5333	-0.00013					30.5333	0.001277
	30.55	-0.00031								30.55	-0.00035					30.55	0.001102
	30.5667	-0.00041								30.5667	-0.00056					30.5667	0.000847
	30.5833	-0.00063								30.5833	-0.00046					30.5833	0.000631
	30.6	-0.00084								30.6	-0.00043					30.6	0.000376
	30.6167	-0.0009								30.6167	-0.00042					30.6167	0.000159
	30.6333	-0.00094								30.6333	-0.00055					30.6333	0
	30.65	-0.00103								30.65	-0.00054					30.65	-0.00038
	30.6667	-0.0012								30.6667	-0.00046					30.6667	-0.00068
	30.6833	-0.00119								30.6833	-0.00062					30.6833	-0.00101
	30.7	-0.0012								30.7	-0.00076					30.7	-0.0013
	30.7167	-0.00101								30.7167	-0.00084					30.7167	-0.0015
	30.7333	-0.0009								30.7333	-0.00076					30.7333	-0.00163
	30.75	-0.00076								30.75	-0.00056					30.75	-0.00186
	30.7667	-0.00076								30.7667	-0.00047					30.7667	-0.00209
	30.7833	-0.00059								30.7833	-0.0003					30.7833	-0.00221
	30.8	-0.00057								30.8	-0.00013					30.8	-0.00217
	30.8167	-0.0005								30.8167	-0.00016					30.8167	-0.00179
	30.8333	-0.00061								30.8333	-0.0002					30.8333	-0.00161
	30.85	-0.00041								30.85	-0.00015					30.85	-0.00153
	30.8667	-0.00017								30.8667	-0.00012					30.8667	-0.00156
	30.8833	3.1e-05								30.8833	-0.00019					30.8833	-0.00154
	30.9	0.000413								30.9	-0.00019					30.9	-0.0016
	30.9167	0.000674								30.9167	-0.00011					30.9167	-0.00155
	30.9333	0.000993								30.9333	-0.00032					30.9333	-0.00079
	30.95	0.000991								30.95	-0.00036					30.95	-0.0004
	30.9667	0.00082								30.9667	6.1e-05					30.9667	-0.00029
	30.9833	0.000508								30.9833	0.0001					30.9833	-0.00047
	31	2.7e-05								31	-0.00025					31	-0.00116
	31.0167	0.000754								31.0167	-0.00042					31.0167	-0.00195
	31.0333	0.00025								31.0333	-0.00028					31.0333	-0.00193
	31.05	-0.00199								31.05	-0.00566					31.05	-0.00591
	31.0667	-0.01124								31.0667	-0.00624					31.0667	-0.0108
	31.0833	-0.01791								31.0833	-0.00532					31.0833	-0.00336
	31.1	-0.02041								31.1	-0.00462					31.1	0.00403
	31.1167	-0.02903								31.1167	-0.0039					31.1167	0.003284
	31.1333	-0.0431								31.1333	-0.0038					31.1333	0.000735
	31.15	-0.05873								31.15	-0.00378					31.15	-0.00019
	31.1667	-0.07151								31.1667	-0.00364					31.1667	0.000168
	31.1833	-0.07988								31.1833	-0.00346					31.1833	0.00037
	31.2	-0.08285								31.2	-0.00337					31.2	0.000311
	31.2167	-0.08335								31.2167	-0.00339					31.2167	0.000462
	31.2333	-0.08303								31.2333	-0.00286					31.2333	0.000882
	31.25	-0.08102								31.25	-0.00197					31.25	0.001163
	31.2667	-0.07832								31.2667	-0.00149					31.2667	0.001203
	31.2833	-0.07404								31.2833	-0.00127					31.2833	0.001043
	31.3	-0.06993								31.3	-0.00102					31.3	0.001153
	31.3167	-0.06533								31.3167	-0.00061					31.3167	0.001383
	31.3333	-0.06011								31.3333	-0.00028					31.3333	0.001904
	31.35	-0.05482								31.35	-0.00023					31.35	0.001785
	31.3667	-0.04877								31.3667	9.9e-05					31.3667	0.001555
	31.3833	-0.04088								31.3833	0.000478					31.3833	0.001546
	31.4	-0.03478								31.4	0.000767					31.4	0.001506
	31.4167	-0.03109								31.4167	0.000676					31.4167	0.001488
	31.4333	-0.02798								31.4333	0.000694					31.4333	0.001611
	31.45	-0.025								31.45	0.000932					31.45	0.001794
	31.4667	-0.02257								31.4667	0.001069					31.4667	0.001607
	31.4833	-0.02046								31.4833	0.001357					31.4833	0.0012
	31.5	-0.01844								31.5	0.001435					31.5	0.000863
	31.5167	-0.01715								31.5167	0.001333					31.5167	0.000968
	31.5333	-0.01556								31.5333	0.00129					31.5333	0.000795
	31.55	-0.01337								31.55	0.001417					31.55	0.000913
	31.5667	-0.01155								31.5667	0.001404					31.5667	0.00081
	31.5833	-0.01004								31.5833	0.001252					31.5833	0.000667
	31.6	-0.00866								31.6	0.001019					31.6	0.000695
	31.6167	-0.00777								31.6167	0.000926					31.6167	0.000664
	31.6333	-0.00645								31.6333	0.000733					31.6333	0.000518
	31.65	-0.00518								31.65	0.00044					31.65	0.000382
	31.6667	-0.00418								31.6667	0.000217					31.6667	0.000285
	31.6833	-0.00336								31.6833	7.5e-05					31.6833	0.000329
	31.7	-0.0027								31.7	0.000132					31.7	0.000483
	31.7167	-0.00203								31.7167	0.000209					31.7167	0.000559
	31.7333	-0.00157								31.7333	0.000397					31.7333	0.000581
	31.75	-0.00099								31.75	0.000515					31.75	0.000763
	31.7667	-0.00057								31.7667	0.000642					31.7667	0.000934
	31.7833	-0.00014								31.7833	0.00061					31.7833	0.000926
	31.8	5.5e-05								31.8	0.000748					31.8	0.000988
	31.8167	0.000609								31.8167	0.000866					31.8167	0.001212
	31.8333	0.001332								31.8333	0.000955					31.8333	0.001413
	31.85	0.001695								31.85	0.000944					31.85	0.001314
	31.8667	0.001768								31.8667	0.001162					31.8667	0.001375
	31.8833	0.001801								31.8833	0.001101					31.8833	0.001396
	31.9	0.001934								31.9	0.00106					31.9	0.001376
	31.9167	0.002068								31.9167	0.001039					31.9167	0.00133
	31.9333	0.002331								31.9333	0.00101					31.9333	0.00128
	31.95	0.002684								31.95	0.00101					31.95	0.00123
	31.9667	0.002617								31.9667	0.001071					31.9667	0.00116
	31.9833	0.00242								31.9833	0.001111					31.9833	0.00125
	32	0.002153								32	0.001062					32	0.00153
	32.0167	0.001897								32.0167	0.000893					32.0167	0.001482
	32.0333	0.00179								32.0333	0.000896					32.0333	0.00125
	32.05	0.002024								32.05	0.000808					32.05	0.001098
	32.0667	0.002267								32.0667	0.000691					32.0667	0.000906
	32.0833	0.002521								32.0833	0.000734					32.0833	0.000703
	32.1	0.002934								32.1	0.000617					32.1	0.000471
	32.1167	0.003228								32.1167	0.0005					32.1167	0.000531
	32.1333	0.003482								32.1333	0.000346					32.1333	0.000454
	32.15	0.003716								32.15	0.000281					32.15	0.000237
	32.1667	0.00373								32.1667	0.000407					32.1667	-8e-05
	32.1833	0.003884								32.1833	0.000482					32.1833	-0.00035
	32.2	0.004249								32.2	0.000368					32.2	-0.0004
	32.2167	0.004053								32.2167	0.000224					32.2167	-0.00048
	32.2333	0.003568								32.2333	7.3e-05					32.2333	-0.00062
	32.25	0.003243								32.25	-4.9e-05					32.25	-0.00066
	32.2667	0.002919								32.2667	-0.00013					32.2667	-0.00078
	32.2833	0.002514								32.2833	-0.00016					32.2833	-0.0007
	32.3	0.002759								32.3	-8.3e-05					32.3	-0.00082
	32.3167	0.002824								32.3167	2.6e-05					32.3167	-0.00084
	32.3333	0.003241								32.3333	0.000228					32.3333	-0.00097
	32.35	0.003068								32.35	0.000209					32.35	-0.00098
	32.3667	0.002774								32.3667	0.000191					32.3667	-0.00097
	32.3833	0.002381								32.3833	0.000342					32.3833	-0.00092
	32.4	0.002067								32.4	0.000294					32.4	-0.00083
	32.4167	0.001674								32.4167	8.6e-05					32.4167	-0.00074
	32.4333	0.001072								32.4333	-6.9e-05					32.4333	-0.00072
	32.45	0.000491								32.45	-6.5e-05					32.45	-0.00092
	32.4667	0.000159								32.4667	-0.00014					32.4667	-0.00116
	32.4833	-0.00024								32.4833	-0.00011					32.4833	-0.00125
	32.5	-0.00043								32.5	-6.2e-05					32.5	-0.00107
	32.5167	-0.00042								32.5167	9.3e-05					32.5167	-0.00081
	32.5333	-0.00055								32.5333	9e-05					32.5333	-0.00071
	32.55	-0.00061								32.55	0.000168					32.55	-0.00063
	32.5667	-0.00068								32.5667	0.000315					32.5667	-0.00061
	32.5833	-0.00056								32.5833	0.000352					32.5833	-0.0006
	32.6	-0.00036								32.6	0.000539					32.6	-0.00051
	32.6167	-2.4e-05								32.6167	0.000597					32.6167	-0.00046
	32.6333	-1e-06								32.6333	0.000586					32.6333	-0.00032
	32.65	-2.9e-05								32.65	0.000505					32.65	-0.00018
	32.6667	-0.00011								32.6667	0.000395					32.6667	-0.00013
	32.6833	-0.00013								32.6833	0.000444					32.6833	0.000171
	32.7	-0.00029								32.7	0.000513					32.7	0.000136
	32.7167	-0.00023								32.7167	0.000523					32.7167	0.000191
	32.7333	-0.00021								32.7333	0.000474					32.7333	0.000163
	32.75	-3.7e-05								32.75	0.000434					32.75	0.000195
	32.7667	0.000149								32.7667	0.000565					32.7667	0.000197
	32.7833	0.000214								32.7833	0.000666					32.7833	0.00031
	32.8	0.000219								32.8	0.000856					32.8	0.000342
	32.8167	0.000256								32.8167	0.000907					32.8167	0.000523
	32.8333	0.000294								32.8333	0.000737					32.8333	0.000693
	32.85	0.000282								32.85	0.000357					32.85	0.000702
	32.8667	0.000371								32.8667	7.7e-05					32.8667	0.000681
	32.8833	0.000489								32.8833	-8.3e-05					32.8833	0.000591
	32.9	0.000487								32.9	-0.00012					32.9	0.00061
	32.9167	0.000557								32.9167	-0.00027					32.9167	0.000729
	32.9333	0.000658								32.9333	-0.00039					32.9333	0.000545
	32.95	0.00058								32.95	-0.00046					32.95	0.000392
	32.9667	0.000481								32.9667	-0.00063					32.9667	0.000278
	32.9833	0.000423								32.9833	-0.00084					32.9833	-6e-06
	33	0.000434								33	-0.00095					33	-8.9e-05
	33.0167	0.000377								33.0167	-0.0009					33.0167	-0.00013
	33.0333	0.000501								33.0333	-0.00106					33.0333	-0.00013
	33.05	0.000465								33.05	-0.00098					33.05	-0.00014
	33.0667	0.000259								33.0667	-0.00087					33.0667	-0.00019
	33.0833	8.3e-05								33.0833	-0.00071					33.0833	-0.00022
	33.1	4.7e-05								33.1	-0.00068					33.1	-0.00023
	33.1167	2.2e-05								33.1167	-0.00064					33.1167	-0.00043
	33.1333	9.7e-05								33.1333	-0.0008					33.1333	-0.00037
	33.15	0.000193								33.15	-0.00089					33.15	-0.00054
	33.1667	6.9e-05								33.1667	-0.00086					33.1667	-0.00072
	33.1833	-0.00011								33.1833	-0.00049					33.1833	-0.00084
	33.2	-0.00025								33.2	-0.00052					33.2	-0.00082
	33.2167	-0.00023								33.2167	-0.00042					33.2167	-0.00074
	33.2333	-0.00013								33.2333	-0.00017					33.2333	-0.0006
	33.25	-2.4e-05								33.25	-0.00017					33.25	-0.0006
	33.2667	-0.00022								33.2667	-0.00036					33.2667	-0.00058
	33.2833	-0.0004								33.2833	-0.00039					33.2833	-0.00038
	33.3	-0.00046								33.3	-0.00026					33.3	-0.0004
	33.3167	-0.00041								33.3167	-0.00011					33.3167	-0.00048
	33.3333	-0.00033								33.3333	8.9e-05					33.3333	-0.0004
	33.35	-0.00028								33.35	0.000214					33.35	-0.00031
	33.3667	-0.00029								33.3667	0.000359					33.3667	-0.00034
[truncated: 4,813 more rows]

## Sheet: Fig. 4a
	CBSFL SAM Titration										CBSΔ516-525 SAM Titration										CBSCD SAM Titration
	Activity (mmol H2S hr-1mg-1)										Activity (mmol H2S hr-1mg-1)										Activity (mmol H2S hr-1mg-1)
	[SAM] (uM)	1	2	3	4	5	6	7	8		[SAM] (uM)	1	2	3	4	5	6	7	8		[SAM] (uM)	1	2	3	4	5	6	7	8
	1000	39.8666	42.4112	42.6562	44.1422	39.9642					1000	50.0452	51.6918	57.7034	57.9758	56.6642	55.3309	55.3632	49.8068		1000	43.6357	41.9792	45.2161	44.5481	43.3133
	500	32.889	34.6452	39.5396	40.347	36.1492	38.9105				500	52.9073	55.6785	58.0567	48.5385	55.2659	60.4931	43.1727	50.0655		500	45.2915	44.8458	42.3146	45.8761	45.6454
	250	37.5751	36.6574	40.372	36.7336	39.0197	41.6019				250	60.8237	58.7222	61.5526	50.0674	54.9712	52.6862	52.0258	66.6629		250	43.1898	43.3426	46.7515	46.689	48.1248	48.5467
	125	40.8745	45.4517	42.7963	37.8451	42.0649	40.7038				125	53.9488	53.0488	58.893	46.665	55.557	57.1536				125	47.1568	44.3965	45.1083	42.0989	44.8862	48.3471
	62.5	39.3492	38.5113	37.5276	39.4489	42.2762	43.2996	41.4236			62.5	46.6482	47.2358	55.3695	50.9359	51.0018	57.4941	47.8155	57.8314		62.5	48.5289	48.4211	50.1587	47.7871	53.4891	48.55
	31.25	32.4484	31.0388	30.2448	30.9934	37.2581	33.0921				31.25	39.4764	44.6691	52.6242	43.7606	43.3586	42.9208	47.5405	52.3986		31.25	46.7447	48.8952	46.0351	49.6341	47.5693	48.2057
	15.625	25.1399	27.6158	28.8116	27.7541	25.57	25.9701				15.625	42.8984	45.3091	45.4646	38.5441	36.8854	34.8621	44.7754	47.1187		15.625	44.6625	47.2613	44.9547	46.2427	48.2672	44.6737
	7.8125	21.5363	22.7242	23.053	22.6384	19.5853	22.4013				7.8125	35.1094	45.216	41.0348	35.6783	35.2697	31.979	40.3124	39.305		7.8125	44.9016	49.3589	50.474	48.552	53.3761	50.1558	48.6
	3.90625	19.96	20.5596	24.2089	21.1342	21.5993	24.1017				3.90625	35.3068	43.6825	44.6563	32.3068	35.6933	32.2698	42.6281	36.2268		3.90625	46.2939	42.6175	43.6576	47.5346	48.0549	50.6449
	1.95312	21.245	23.6133	23.2968	20.4382	20.8082	23.9403				1.95312	35.834	44.4227	42.0889	31.4781	32.3432	29.8994	34.7232	39.7033		1.95312	48.7454	49.6005	43.4443	47.8109	49.6477	49.0182
	0.976562	23.0736	22.7053	26.9407	25.7263	25.4958	25.6734				0.976562	40.6549	34.1877	43.2211	37.3503	40.0952	40.2418	41.044			0.976562	47.1806	48.3877	49.0755	44.8036	47.6949	51.117	50.1441	49.2882
	0.488281	22.3538	20.3131	17.76	21.0947	21.2259	23.5206	24.0963			0.488281	36.3166	36.9789	35.0808	30.5604	38.7186	28.715	41.5559	35.7054		0.488281	49.3425	41.0969	43.8803	41.0081	49.6997	46.2628
	Units = mmoles H2S hr-1 mg-1										Units = mmoles H2S hr-1 mg-1										Units = mmoles H2S hr-1 mg-1
	[SAM] (uM)	Average Rate	STD	N							[SAM] (uM)	Average Rate	STD	N							[SAM] (uM)	Average Rate	STD	N
	1000	41.8081	1.85069	5							1000	54.3227	3.33741	8							1000	43.7385	1.23747	5
	500	37.0801	2.98104	6							500	53.0223	5.59493	8							500	44.7947	1.43991	5
	250	38.66	2.03044	6							250	57.189	5.69371	8							250	46.1074	2.32075	6
	125	41.6227	2.52621	6							125	54.211	4.26037	6							125	45.3323	2.19079	6
	62.5	40.2623	2.10829	7							62.5	51.7915	4.56968	8							62.5	49.4891	2.11138	6
	31.25	32.5126	2.54883	6							31.25	45.8436	4.67212	8							31.25	47.8474	1.34136	6
	15.625	26.8102	1.45461	6							15.625	41.9822	4.57813	8							15.625	46.0103	1.51196	6
	7.8125	21.9898	1.28429	6							7.8125	37.9881	4.23897	8							7.8125	49.3455	2.55312	7
	3.90625	21.9273	1.81171	6							3.90625	37.8463	5.0539	8							3.90625	46.4672	2.96169	6
	1.95312	22.2236	1.56069	6							1.95312	36.3116	5.25967	8							1.95312	48.0445	2.35148	6
	0.976562	24.9358	1.67003	6							0.976562	39.5421	2.92399	7							0.976562	48.4615	2.09729	8
	0.488281	21.4806	2.1286	7							0.488281	35.4539	4.14943	8							0.488281	45.2151	3.86484	6

## Sheet: Fig. 4b
		Melting Temperature (°C)
	CBS Construct	1	2	3	4	5	6
	CBSFL	50.17	50.32	50.12	50.69	50.08	50.46
	CBSFL-CHis	52.86	53.23	53.51	53.17	53.2	53.15
	CBSΔ516-525	44.43	44.81	44.9	45.43	44.59	45.33
	CBSCD	34.19	40.71	38.79	39.4	40.13	38.33
	CBSRDΔ516-525	38.52	38.27	38.25	38.92	38.21	38.04

## Sheet: Fig. 4c
	CBSFL Thermal Activation
	Activity (mmol H2S hr-1mg-1)										Average Activity				Normalised Activity
	Temperature (°C)	1	2	3	4	5	6	7	8		Temperature (°C)	Average Rate	STD		Normalised Average Rate	STD	N
	37	33.8007	32.9077	33.3169	33.8677						37	33.4732	0.449837		0.129521	0.0134387	4
	39	32.9074	28.1416	34.8075	32.1785	30.2646	32.8857				39	31.8642	2.33709		0.0354308	0.0733452	6
	41	28.9092	28.9412	34.1801	37.1863	28.9473					41	31.6328	3.84723		0.0218989	0.121621	5
	43	34.0931	32.0256	36.4724	30.6083	29.7649	35.2333	31.7252			43	32.8461	2.47773		0.0928488	0.0754345	7
	45	29.9091	34.5766	28.9693	28.9395	33.5605	31.5951				45	31.2583	2.40253		0	0.0768606	6
	47	31.5729	34.2666	30.1745	32.6938	30.8871					47	31.919	1.60774		0.0386329	0.0503693	5
	49	37.7091	35.1001	37.9061	39.9708	38.3625	38.6416				49	37.9484	1.60711		0.391213	0.0423498	6
	51	42.0071	44.4469	46.7864	40.8304	46.4676					51	44.1077	2.64635		0.751391	0.0599975	5
	53	41.557	46.6182	40.0257	45.0204	48.1508	47.2309	46.9666	49.8766		53	45.6808	3.33945		0.843382	0.073104	8
	55	46.8255	52.9391	47.0949	44.73	50.2058					55	48.3591	3.22132		1	0.0666126	5
	57	49.3841	44.7819	46.0845	45.9399	45.4046	47.6709				57	46.5443	1.69207		0.893879	0.036354	6
	CBSΔ516-525 Thermal Activation
	Activity (mmol H2S hr-1mg-1)										Average Activity				Normalised Activity
	Temperature (°C)	1	2	3	4	5	6	7	8		Temperature (°C)	Average Rate	STD		Normalised Average Rate	STD	N
	37	26.5341	25.6446	25.2655	21.2746	17.9814	19.6064				37	22.7178	3.40371		0	0.149826	6
	39	19.0848	28.793	24.8807	30.1608	19.3903	28.3144				39	25.104	4.86647		0.110412	0.193852	6
	41	25.6477	30.8046	30.153	25.235	24.8205	26.6085	30.5244			41	27.6848	2.68956		0.22983	0.0971492	7
	43	30.6621	30.2297	31.979	31.6957	30.6793					43	31.0492	0.748457		0.3855	0.0241055	5
	45	32.0723	33.6403	33.3559	32.6578	33.5116					45	33.0476	0.664232		0.477968	0.0200993	5
	47	35.8766	36.592	38.348	40.0155	35.1465					47	37.1957	1.97376		0.669905	0.0530642	5
	49	44.7311	42.0629	46.0276	37.8606	38.162	36.0032				49	40.8079	4.07393		0.837045	0.0998318	6
	51	42.5372	44.7068	46.5301	37.4095	40.9174	40.5785	39.5936			51	41.7533	3.10287		0.880788	0.0743144	7
	53	43.9258	43.6483	43.7811	44.1271	46.1662					53	44.3297	1.04189		1	0.0235032	5
	55	43.886	44.6997	36.342	36.2896	43.8153	37.4131				55	40.4076	4.11311		0.818523	0.10179	6
	57	43.3534	38.0573	34.4997	36.7818						57	38.1731	4.45522		0.715129	0.116711	4

## Sheet: Fig. 5c
By Replicate	Category	Condition	Freq	Cells evaluated			Summary	Category	Condition	mean	sem	sd	n
1	Filamentous	01_Control	61.1491	731	Ranges			Filamentous	01_Control	64.6729	2.24526	6.73578	9
2	Filamentous	01_Control	60.5263	874	163			Filamentous	02_SAM	65.0394	1.61744	4.85232	9
3	Filamentous	01_Control	60.5418	849	2664			Filamentous	03_woGln_woCys_woMet	25.5987	2.75726	8.27178	9
4	Filamentous	01_Control	66.359	975				Filamentous	04_woGln_woCys_woMet_SAM	55.8635	4.23166	10.3654	6
5	Filamentous	01_Control	63.4001	1347				Filamentous	05_woCys	66.1401	2.19526	6.58579	9
6	Filamentous	01_Control	77.1549	1891				Filamentous	06_woGln	64.6064	1.56383	4.1375	7
7	Filamentous	01_Control	74.0649	2433				Filamentous	07_woCys_woMet	21.5883	2.74356	8.23067	9
8	Filamentous	01_Control	61.9632	163				Filamentous	08_woMet	20.9892	2.66159	7.98477	9
9	Filamentous	01_Control	56.8966	348				Filamentous	09_woMet_SAM	69.2483	2.42158	7.26473	9
1	Punctuated	01_Control	38.8509	731				Filamentous	10_woGluc	69.4619	2.58432	4.47617	3
2	Punctuated	01_Control	39.4737	874				Punctuated	01_Control	35.3271	2.24526	6.73578	9
3	Punctuated	01_Control	39.4582	849				Punctuated	02_SAM	34.9606	1.61744	4.85232	9
4	Punctuated	01_Control	33.641	975				Punctuated	03_woGln_woCys_woMet	74.4013	2.75726	8.27178	9
5	Punctuated	01_Control	36.5999	1347				Punctuated	04_woGln_woCys_woMet_SAM	44.1365	4.23166	10.3654	6
6	Punctuated	01_Control	22.8451	1891				Punctuated	05_woCys	33.8599	2.19526	6.58579	9
7	Punctuated	01_Control	25.9351	2433				Punctuated	06_woGln	35.3936	1.56383	4.1375	7
8	Punctuated	01_Control	38.0368	163				Punctuated	07_woCys_woMet	78.4117	2.74356	8.23067	9
9	Punctuated	01_Control	43.1034	348				Punctuated	08_woMet	79.0108	2.66159	7.98477	9
1	Filamentous	02_SAM	62.7143	700				Punctuated	09_woMet_SAM	30.7517	2.42158	7.26473	9
2	Filamentous	02_SAM	62.7525	792				Punctuated	10_woGluc	30.5381	2.58432	4.47617	3
3	Filamentous	02_SAM	61.9414	649
4	Filamentous	02_SAM	66.3981	1241
5	Filamentous	02_SAM	66.5179	1120
6	Filamentous	02_SAM	72.2148	2253
7	Filamentous	02_SAM	72.8228	2664
8	Filamentous	02_SAM	60.7595	316
9	Filamentous	02_SAM	59.2334	287
1	Punctuated	02_SAM	37.2857	700
2	Punctuated	02_SAM	37.2475	792
3	Punctuated	02_SAM	38.0586	649
4	Punctuated	02_SAM	33.6019	1241
5	Punctuated	02_SAM	33.4821	1120
6	Punctuated	02_SAM	27.7852	2253
7	Punctuated	02_SAM	27.1772	2664
8	Punctuated	02_SAM	39.2405	316
9	Punctuated	02_SAM	40.7666	287
1	Filamentous	03_woGln_woCys_woMet	35.4545	550
2	Filamentous	03_woGln_woCys_woMet	36.1789	492
3	Filamentous	03_woGln_woCys_woMet	33.7187	519
4	Filamentous	03_woGln_woCys_woMet	16.3542	1547
5	Filamentous	03_woGln_woCys_woMet	14.0826	1477
6	Filamentous	03_woGln_woCys_woMet	27.907	1634
7	Filamentous	03_woGln_woCys_woMet	24.6891	1608
8	Filamentous	03_woGln_woCys_woMet	19.2893	394
9	Filamentous	03_woGln_woCys_woMet	22.7139	339
1	Punctuated	03_woGln_woCys_woMet	64.5455	550
2	Punctuated	03_woGln_woCys_woMet	63.8211	492
3	Punctuated	03_woGln_woCys_woMet	66.2813	519
4	Punctuated	03_woGln_woCys_woMet	83.6458	1547
5	Punctuated	03_woGln_woCys_woMet	85.9174	1477
6	Punctuated	03_woGln_woCys_woMet	72.093	1634
7	Punctuated	03_woGln_woCys_woMet	75.3109	1608
8	Punctuated	03_woGln_woCys_woMet	80.7107	394
9	Punctuated	03_woGln_woCys_woMet	77.2861	339
1	Filamentous	04_woGln_woCys_woMet_SAM	63.8281	1233
2	Filamentous	04_woGln_woCys_woMet_SAM	60.8274	1547
3	Filamentous	04_woGln_woCys_woMet_SAM	65.1485	1515
4	Filamentous	04_woGln_woCys_woMet_SAM	59.3029	2123
5	Filamentous	04_woGln_woCys_woMet_SAM	46.3576	302
6	Filamentous	04_woGln_woCys_woMet_SAM	39.7163	282
1	Punctuated	04_woGln_woCys_woMet_SAM	36.1719	1233
2	Punctuated	04_woGln_woCys_woMet_SAM	39.1726	1547
3	Punctuated	04_woGln_woCys_woMet_SAM	34.8515	1515
4	Punctuated	04_woGln_woCys_woMet_SAM	40.6971	2123
5	Punctuated	04_woGln_woCys_woMet_SAM	53.6424	302
6	Punctuated	04_woGln_woCys_woMet_SAM	60.2837	282
1	Filamentous	05_woCys	64.1115	574
2	Filamentous	05_woCys	60.1533	522
3	Filamentous	05_woCys	66.1238	307
4	Filamentous	05_woCys	68.1863	1009
5	Filamentous	05_woCys	67.5734	1397
6	Filamentous	05_woCys	75.345	1594
7	Filamentous	05_woCys	76.2747	2432
8	Filamentous	05_woCys	60.1626	369
9	Filamentous	05_woCys	57.3304	457
1	Punctuated	05_woCys	35.8885	574
2	Punctuated	05_woCys	39.8467	522
3	Punctuated	05_woCys	33.8762	307
4	Punctuated	05_woCys	31.8137	1009
5	Punctuated	05_woCys	32.4266	1397
6	Punctuated	05_woCys	24.655	1594
7	Punctuated	05_woCys	23.7253	2432
8	Punctuated	05_woCys	39.8374	369
9	Punctuated	05_woCys	42.6696	457
1	Filamentous	06_woGln	61.0556	701
2	Filamentous	06_woGln	60.3495	744
3	Filamentous	06_woGln	63.1382	803
4	Filamentous	06_woGln	64.497	1521
5	Filamentous	06_woGln	63.3175	1682
6	Filamentous	06_woGln	67.5787	1462
7	Filamentous	06_woGln	72.3084	2192
1	Punctuated	06_woGln	38.9444	701
2	Punctuated	06_woGln	39.6505	744
3	Punctuated	06_woGln	36.8618	803
4	Punctuated	06_woGln	35.503	1521
5	Punctuated	06_woGln	36.6825	1682
6	Punctuated	06_woGln	32.4213	1462
7	Punctuated	06_woGln	27.6916	2192
1	Filamentous	07_woCys_woMet	29.7688	346
2	Filamentous	07_woCys_woMet	32.6711	453
3	Filamentous	07_woCys_woMet	31.7771	664
4	Filamentous	07_woCys_woMet	13.486	1179
5	Filamentous	07_woCys_woMet	10.4549	1253
6	Filamentous	07_woCys_woMet	23.9575	1223
7	Filamentous	07_woCys_woMet	17.1908	1908
8	Filamentous	07_woCys_woMet	17.094	234
9	Filamentous	07_woCys_woMet	17.8947	285
1	Punctuated	07_woCys_woMet	70.2312	346
2	Punctuated	07_woCys_woMet	67.3289	453
3	Punctuated	07_woCys_woMet	68.2229	664
4	Punctuated	07_woCys_woMet	86.514	1179
5	Punctuated	07_woCys_woMet	89.5451	1253
6	Punctuated	07_woCys_woMet	76.0425	1223
7	Punctuated	07_woCys_woMet	82.8092	1908
8	Punctuated	07_woCys_woMet	82.906	234
9	Punctuated	07_woCys_woMet	82.1053	285
1	Filamentous	08_woMet	27.1945	581
2	Filamentous	08_woMet	35.1724	580
3	Filamentous	08_woMet	29.4719	587
4	Filamentous	08_woMet	13.0546	1172
5	Filamentous	08_woMet	11.6807	1190
6	Filamentous	08_woMet	15.6398	1266
7	Filamentous	08_woMet	18.8204	1509
8	Filamentous	08_woMet	20.8122	1182
9	Filamentous	08_woMet	17.0561	1284
1	Punctuated	08_woMet	72.8055	581
2	Punctuated	08_woMet	64.8276	580
3	Punctuated	08_woMet	70.5281	587
4	Punctuated	08_woMet	86.9454	1172
5	Punctuated	08_woMet	88.3193	1190
6	Punctuated	08_woMet	84.3602	1266
7	Punctuated	08_woMet	81.1796	1509
8	Punctuated	08_woMet	79.1878	1182
9	Punctuated	08_woMet	82.9439	1284
1	Filamentous	09_woMet_SAM	61.035	657
2	Filamentous	09_woMet_SAM	63.1579	551
3	Filamentous	09_woMet_SAM	67.5966	466
4	Filamentous	09_woMet_SAM	70.484	1467
5	Filamentous	09_woMet_SAM	74.2543	1274
6	Filamentous	09_woMet_SAM	81.0381	1445
7	Filamentous	09_woMet_SAM	78.4687	1946
8	Filamentous	09_woMet_SAM	63.0872	298
9	Filamentous	09_woMet_SAM	64.1129	248
1	Punctuated	09_woMet_SAM	38.965	657
2	Punctuated	09_woMet_SAM	36.8421	551
3	Punctuated	09_woMet_SAM	32.4034	466
4	Punctuated	09_woMet_SAM	29.516	1467
5	Punctuated	09_woMet_SAM	25.7457	1274
6	Punctuated	09_woMet_SAM	18.9619	1445
7	Punctuated	09_woMet_SAM	21.5313	1946
8	Punctuated	09_woMet_SAM	36.9128	298
9	Punctuated	09_woMet_SAM	35.8871	248
1	Filamentous	10_woGluc	72.8287	1255
2	Filamentous	10_woGluc	71.1748	1745
3	Filamentous	10_woGluc	64.3822	2072
1	Punctuated	10_woGluc	27.1713	1255
2	Punctuated	10_woGluc	28.8252	1745
3	Punctuated	10_woGluc	35.6178	2072

## Sheet: Fig. 5e
By Replicate	Category	Condition	Freq	Cells evaluated			Summary	Category	Condition	mean	sem	sd	n
1	Longer	FL	67.7852	745	Ranges			Longer	FL	72.2434	1.95041	5.85124	9
2	Longer	FL	66.0161	871	126			Longer	D538A	18.1977	2.33551	5.72082	6
3	Longer	FL	66.4319	852	2474			Longer	F443A	16.5039	2.25637	5.52694	6
4	Longer	FL	74.1449	994				Longer	del516-525	9.69595	0.322059	0.78888	6
5	Longer	FL	73.5835	1359				Shorter	FL	27.7566	1.95041	5.85124	9
6	Longer	FL	82.5157	1916				Shorter	D538A	81.8023	2.33551	5.72082	6
7	Longer	FL	79.6686	2474				Shorter	F443A	83.4961	2.25637	5.52694	6
8	Longer	FL	71.6867	166				Shorter	del516-525	90.3041	0.322059	0.78888	6
9	Longer	FL	68.3582	335
10	Shorter	FL	32.2148	745
11	Shorter	FL	33.9839	871
12	Shorter	FL	33.5681	852
13	Shorter	FL	25.8551	994
14	Shorter	FL	26.4165	1359
15	Shorter	FL	17.4843	1916
16	Shorter	FL	20.3314	2474
17	Shorter	FL	28.3133	166
18	Shorter	FL	31.6418	335
19	Longer	D538A	11.3879	281
20	Longer	D538A	14.5631	309
21	Longer	D538A	17.0061	982
22	Longer	D538A	16.3534	1064
23	Longer	D538A	22.8916	166
24	Longer	D538A	26.9841	126
25	Shorter	D538A	88.6121	281
26	Shorter	D538A	85.4369	309
27	Shorter	D538A	82.9939	982
28	Shorter	D538A	83.6466	1064
29	Shorter	D538A	77.1084	166
30	Shorter	D538A	73.0159	126
31	Longer	F443A	11.588	466
32	Longer	F443A	13.5371	458
33	Longer	F443A	12.2112	2424
34	Longer	F443A	15.6995	2223
35	Longer	F443A	25.8621	290
36	Longer	F443A	20.1258	318
37	Shorter	F443A	88.412	466
38	Shorter	F443A	86.4629	458
39	Shorter	F443A	87.7888	2424
40	Shorter	F443A	84.3005	2223
41	Shorter	F443A	74.1379	290
42	Shorter	F443A	79.8742	318
43	Longer	del516-525	9.47712	612
44	Longer	del516-525	8.47666	814
45	Longer	del516-525	9.57854	1566
46	Longer	del516-525	10.8211	1571
47	Longer	del516-525	10.231	606
48	Longer	del516-525	9.59119	636
49	Shorter	del516-525	90.5229	612
50	Shorter	del516-525	91.5233	814
51	Shorter	del516-525	90.4215	1566
52	Shorter	del516-525	89.1789	1571
53	Shorter	del516-525	89.769	606
54	Shorter	del516-525	90.4088	636

## Sheet: Supplementary Fig. 2a
Boxed areas are ones used in Figures.

## Sheet: Supplementary Fig. 2b
Boxed areas are ones used in Figures.

## Sheet: Supplementary Fig. 2c
Boxed areas are ones used in Figures.

[truncated: 9 more sheets: Supplementary Fig. 2d, Supplementary Fig. 14a, Supplementary Fig. 14b, Supplementary Fig. 15a, Supplementary Fig. 16a, Supplementary Fig. 16b, Supplementary Fig. 17a, Supplementary Fig. 17b, Supplementary Fig. 17c]
